# Supplementary material for: Calcium Signaling Alterations Caused by Epigenetic Mechanisms in Pancreatic Cancer: From Early Markers to Prognostic Impact
Source: Cancers (Basel). 2020 Jun 30;12(7):1735. doi: 10.3390/cancers12071735 (PMC7407273; doi:10.3390/cancers12071735)
Supplement: Supplementary file 1 [file cancers-12-01735-s001.zip]

Archive with 4 entries (3 files):
- cancers-804321-supp-final/
- cancers-804321-supp-final/cancers-804321-supp-final.docx
- cancers-804321-supp-final/cancers-804321-supp-final.pdf
- cancers-804321-supp-final/cancers-804321-Supplementary Tables-final.xlsx
