# Supplementary material for: Calcium Signaling Alterations Caused by Epigenetic Mechanisms in Pancreatic Cancer: From Early Markers to Prognostic Impact
Source: Cancers (Basel). 2020 Jun 30;12(7):1735. doi: 10.3390/cancers12071735 (PMC7407273; doi:10.3390/cancers12071735)
Supplement: Supplementary file 1 [file cancers-12-01735-s001.zip › cancers-804321-supp-final/cancers-804321-Supplementary Tables-final.xlsx]

## Sheet:  Supp Table 1
Supplementary Table 1. Enriched KEGG terms for Hypermethylated Genes.
ID	Description	GeneRatio	BgRatio	P-value	Adjusted P-value (FDR)	geneID	geneCount
hsa04080	Neuroactive ligand-receptor interaction	73/611	277/6963	9.83681e-19	2.18377e-16	CHRM2/CHRNA3/CHRNA4/CRHR1/CRHR2/ADRA1D/ADRA1A/ADRB3/DRD1/DRD2/DRD5/AGTR1/EDNRB/P2RX2/GABBR1/GABRA5/GABRB2/GABRB3/GABRG2/GABRG3/GABRP/GALR1/GHR/GHSR/GLRA1/GLRB/NPBWR1/PRLHR/MLNR/GRIA2/GRIA4/GRIK3/GRIK5/GRIN1/GRIN2A/GRIN2C/GRIN2D/GRM1/GRM5/GRM6/GRM7/HRH1/HRH2/HTR1A/HTR2C/HTR4/HTR5A/LEP/LEPR/LHCGR/MTNR1B/NMBR/NPY1R/NPY2R/NPY5R/NTSR1/OPRK1/OPRM1/RXFP3/AVPR1A/PTGDR/PTGER3/PTGFR/PTH2R/BDKRB2/SSTR4/TACR…	73
hsa04020	Calcium signaling pathway	52/611	179/6963	1.7022e-15	1.88944e-13	PPIF/ADCY1/CHRM2/ADCY8/ADRA1D/ADRA1A/ADRB3/DRD1/DRD5/AGTR1/EDNRB/ERBB3/P2RX2/PLCB1/GNAL/GRIN1/GRIN2A/GRIN2C/GRIN2D/GRM1/GRM5/HRH1/HRH2/HTR2C/HTR4/HTR5A/MYLK4/ITPR1/LHCGR/NTSR1/PDE1C/AVPR1A/PRKCB/PRKCG/PTGER3/PTGFR/BDKRB2/RYR2/RYR3/SLC8A2/SLC8A1/STIM1/TACR1/TACR3/CACNA1A/CACNA1B/CACNA1C/CACNA1E/MYLK2/CACNA1I/CACNA1H/CACNA1G	52
hsa05033	Nicotine addiction	18/611	40/6963	1.3423e-09	8.6697e-08	CHRNA4/SLC32A1/GABRA5/GABRB2/GABRB3/GABRG2/GABRG3/GABRP/GRIA2/GRIA4/GRIN1/GRIN2A/GRIN2C/GRIN2D/SLC17A7/SLC17A6/CACNA1A/CACNA1B	18
hsa05032	Morphine addiction	28/611	91/6963	1.56211e-09	8.6697e-08	ADCY1/PDE10A/ADCY5/ADCY8/SLC32A1/DRD1/GABBR1/GABRA5/GABRB2/GABRB3/GABRG2/GABRG3/GABRP/GNG4/GRK5/OPRM1/PDE1C/PDE3A/PDE4B/PDE4C/PDE4D/PRKCB/PRKCG/GNG12/GNB4/CACNA1A/CACNA1B/GABBR2	28
hsa04727	GABAergic synapse	26/611	88/6963	1.56567e-08	6.9516e-07	ADCY1/ADCY5/ADCY8/SLC32A1/ABAT/GABBR1/GABRA5/GABRB2/GABRB3/GABRG2/GABRG3/GABRP/GAD1/GAD2/GNG4/PRKCB/PRKCG/GNG12/SLC12A5/GNB4/SLC6A1/SLC6A11/CACNA1A/CACNA1B/CACNA1C/GABBR2	26
hsa04723	Retrograde endocannabinoid signaling	27/611	101/6963	8.5539e-08	3.16494e-06	ADCY1/ADCY5/ADCY8/SLC32A1/RIMS1/PLCB1/GABRA5/GABRB2/GABRB3/GABRG2/GABRG3/GABRP/GNG4/GRIA2/GRIA4/GRM1/GRM5/ITPR1/PRKCB/PRKCG/GNG12/SLC17A7/SLC17A6/GNB4/CACNA1A/CACNA1B/CACNA1C	27
hsa04724	Glutamatergic synapse	28/611	114/6963	3.42952e-07	1.08765e-05	ADCY1/ADCY5/ADCY8/PLCB1/GNG4/GRIA2/GRIA4/GRIK3/GRIK5/GRIN1/GRIN2A/GRIN2C/GRIN2D/GRM1/GRM5/GRM6/GRM7/ITPR1/SHANK1/PLA2G4A/PRKCB/PRKCG/GNG12/SLC17A7/SLC17A6/GNB4/CACNA1A/CACNA1C	28
hsa04713	Circadian entrainment	24/611	95/6963	1.37814e-06	3.45355e-05	ADCY1/ADCY5/ADCY8/PLCB1/GNG4/GRIA2/GRIA4/GRIN1/GRIN2A/GRIN2C/GRIN2D/GUCY1A2/ITPR1/MTNR1B/PRKCB/PRKCG/GNG12/GNB4/RYR2/RYR3/CACNA1C/CACNA1I/CACNA1H/CACNA1G	24
hsa04010	MAPK signaling pathway	46/611	255/6963	1.40009e-06	3.45355e-05	CACNG3/DUSP10/AKT1/FGF3/FGF4/FGF5/FGF8/FGF10/FGF12/FGF13/FGF14/FGFR2/FLNC/IL1R1/MAP3K1/MAP3K3/MAP3K5/MOS/NTF3/NTRK2/NLK/PLA2G4A/PRKCB/PRKCG/GNG12/RASGRF1/RASGRF2/CACNG8/CACNG7/CACNG6/BDNF/CACNA1A/CACNA1B/CACNA1C/CACNA1E/CACNB2/DUSP16/PTPN5/MKNK1/CACNA1I/CACNA1H/CACNA1G/MAP3K6/TAOK2/MAP4K4/MAPK8IP1	46
hsa04024	cAMP signaling pathway	37/611	199/6963	7.53192e-06	0.000167209	VAV3/ADCY1/ADCY5/CHRM2/ADCY8/CNGA3/DRD1/DRD2/DRD5/AKT1/PIK3R5/GABBR1/GHSR/GLI3/GRIA2/GRIA4/GRIN1/GRIN2A/GRIN2C/GRIN2D/HTR1A/HTR4/NPY/NPY1R/PDE3A/PDE4B/PDE4C/PDE4D/PTGER3/RYR2/BDNF/HHIP/TIAM1/VIPR2/CACNA1C/GABBR2/CREB5	37
hsa04514	Cell adhesion molecules (CAMs)	29/611	142/6963	1.16371e-05	0.000234857	CDH2/CDH4/CNTN1/VCAN/NTNG1/NLGN1/NFASC/CLDN14/CNTNAP2/HLA-DMB/HLA-G/ITGA6/ITGA4/NCAM1/NCAM2/CLDN11/NLGN4X/CADM3/PTPRF/PVRL1/SELPLG/MADCAM1/NTNG2/ITGA8/CD8A/NRXN3/NRXN1/NRXN2/LRRC4B	29
hsa05412	Arrhythmogenic right ventricular cardiomyopathy (ARVC)	19/611	74/6963	1.34837e-05	0.000249448	CDH2/CACNG3/CTNNA2/DES/DMD/ITGA11/ITGA6/ITGA4/LAMA2/CACNG8/CACNG7/CACNG6/RYR2/SLC8A1/CACNA1C/CACNB2/ITGA8/ACTN2/ACTN3	19
hsa04725	Cholinergic synapse	23/611	111/6963	7.33615e-05	0.00125279	ADCY1/CHAT/ADCY5/CHRM2/CHRNA3/CHRNA4/ADCY8/AKT1/PLCB1/PIK3R5/GNG4/ITPR1/KCNQ1/KCNQ2/PRKCB/PRKCG/GNG12/KCNQ5/GNB4/CACNA1A/CACNA1B/CACNA1C/CREB5	23
hsa05414	Dilated cardiomyopathy	19/611	89/6963	0.000203484	0.00301782	CACNG3/ADCY1/ADCY5/ADCY8/DES/DMD/ITGA11/ITGA6/ITGA4/LAMA2/CACNG8/CACNG7/CACNG6/RYR2/SLC8A1/TPM4/CACNA1C/CACNB2/ITGA8	19
hsa04810	Regulation of actin cytoskeleton	35/611	214/6963	0.000205441	0.00301782	VAV3/BAIAP2/IQGAP2/CHRM2/FGF3/FGF4/FGF5/FGF8/FGF10/FGF12/FGF13/FGF14/FGFR2/ITGA11/PIK3R5/CYFIP2/MYLK4/PFN3/ITGA6/ITGA4/MOS/MSN/ARHGEF4/GNG12/BDKRB2/TIAM1/VCL/ITGA8/MYLK2/ACTN2/ARHGEF7/ACTN3/WASF1/WASL/BCAR1	35
hsa05030	Cocaine addiction	13/611	49/6963	0.000217501	0.00301782	ADCY5/DRD1/DRD2/FOSB/GRIA2/GRIN1/GRIN2A/GRIN2C/GRIN2D/BDNF/SLC6A3/SLC18A2/CREB5	13
hsa04510	Focal adhesion	34/611	207/6963	0.000232338	0.00303407	LAMC3/VAV3/COL2A1/COL5A1/COMP/AKT1/ITGA11/FLNC/FLT1/FLT4/PIK3R5/COL24A1/LAMA1/MYLK4/ITGA6/ITGA4/KDR/LAMA2/COL5A3/PRKCB/PRKCG/RELN/RASGRF1/THBS3/THBS4/TNR/TNXB/VCL/ITGA8/MYLK2/ACTN2/ACTN3/CCND2/BCAR1	34
hsa04728	Dopaminergic synapse	24/611	129/6963	0.000297814	0.00367304	ADCY5/DRD1/DRD2/DRD5/AKT1/PLCB1/GNAL/GNG4/GRIA2/GRIA4/GRIN2A/ITPR1/KIF5C/ARNTL/PRKCB/PRKCG/GNG12/GNB4/SLC6A3/SLC18A2/CACNA1A/CACNA1B/CACNA1C/CREB5	24
hsa04512	ECM-receptor interaction	18/611	87/6963	0.000446122	0.00521258	LAMC3/COL2A1/COL5A1/COMP/ITGA11/SV2C/COL24A1/LAMA1/ITGA6/ITGA4/LAMA2/COL5A3/RELN/THBS3/THBS4/TNR/TNXB/ITGA8	18
hsa04925	Aldosterone synthesis and secretion	17/611	81/6963	0.000536079	0.00579926	ADCY1/ADCY5/ADCY8/AGTR1/PLCB1/ITPR1/KCNK3/KCNK9/PRKCB/PRKCE/PRKCG/CAMK1D/CACNA1C/CACNA1I/CACNA1H/CACNA1G/CREB5	17
hsa05031	Amphetamine addiction	15/611	67/6963	0.000548579	0.00579926	ADCY5/DRD1/FOSB/GRIA2/GRIA4/GRIN1/GRIN2A/GRIN2C/GRIN2D/PRKCB/PRKCG/SLC6A3/SLC18A2/CACNA1C/CREB5	15
hsa04721	Synaptic vesicle cycle	14/611	63/6963	0.000900692	0.0090888	TCIRG1/CPLX2/CPLX1/SLC32A1/AP2A2/RIMS1/DNM3/ATP6V0C/SLC17A7/SLC17A6/SLC18A2/SYT1/CACNA1A/CACNA1B	14
hsa04720	Long-term potentiation	14/611	66/6963	0.00145849	0.0138892	ADCY1/ADCY8/PLCB1/GRIA2/GRIN1/GRIN2A/GRIN2C/GRIN2D/GRM1/GRM5/ITPR1/PRKCB/PRKCG/CACNA1C	14
hsa04726	Serotonergic synapse	20/611	112/6963	0.00157373	0.0138892	ADCY5/PLCB1/GABRB2/GABRB3/GNG4/HTR1A/HTR2C/HTR4/HTR5A/ITPR1/KCNN2/PLA2G4A/PRKCB/PRKCG/GNG12/GNB4/SLC18A2/CACNA1A/CACNA1B/CACNA1C	20
hsa04270	Vascular smooth muscle contraction	21/611	120/6963	0.00158156	0.0138892	RAMP3/ADCY1/ADCY5/ADCY8/ADRA1D/ADRA1A/AGTR1/PLCB1/GUCY1A2/MYLK4/ITPR1/KCNMA1/PLA2G4A/AVPR1A/PRKCB/PRKCD/PRKCE/PRKCG/CACNA1C/MYLK2/PPP1R14A	21
hsa04971	Gastric acid secretion	15/611	74/6963	0.00162667	0.0138892	ADCY1/ADCY5/ADCY8/PLCB1/HRH2/MYLK4/ITPR1/KCNJ1/KCNQ1/ATP4A/KCNK10/PRKCB/PRKCG/SST/MYLK2	15
hsa05200	Pathways in cancer	52/611	397/6963	0.00191163	0.0157179	CDK6/LAMC3/ADCY1/ADCY5/FZD10/ADCY8/CTBP1/CTNNA2/AGTR1/EDNRB/AKT1/FGF3/FGF4/FGF5/FGF8/FGF10/FGF12/FGF13/FGF14/FGFR2/FOXO1/FLT3/PLCB1/PIK3R5/GLI2/GLI3/GNG4/LAMA1/ITGA6/LAMA2/MMP2/MMP9/EGLN1/PRKCB/PRKCG/GNG12/LPAR5/PTGER3/GNB4/RET/BDKRB2/HHIP/SHH/BMP4/HSP90B1/TRAF5/WNT2/WNT6/AXIN1/CASP9/CCNA1/WNT3A	52
hsa05410	Hypertrophic cardiomyopathy (HCM)	16/611	83/6963	0.00200428	0.0158911	CACNG3/DES/DMD/ITGA11/ITGA6/ITGA4/LAMA2/CACNG8/CACNG7/CACNG6/RYR2/SLC8A1/TPM4/CACNA1C/CACNB2/ITGA8	16
hsa04151	PI3K-Akt signaling pathway	46/611	346/6963	0.00256571	0.0196409	CDK6/LAMC3/CHRM2/COL2A1/COL5A1/COMP/EFNA2/EIF4EBP1/AKT1/FGF3/FGF4/FGF5/FGF8/FGF10/FGF12/FGF13/FGF14/FGFR2/ITGA11/FLT1/FLT4/PIK3R5/COL24A1/GHR/GNG4/LAMA1/ITGA6/ITGA4/KDR/LAMA2/NGFR/COL5A3/GNG12/RELN/LPAR5/GNB4/SGK1/THBS3/THBS4/TNR/TNXB/HSP90B1/CASP9/ITGA8/CCND2/CREB5	46
hsa04022	cGMP-PKG signaling pathway	26/611	167/6963	0.00269261	0.0199253	PPIF/ADCY1/ADCY5/ADCY8/ADRA1D/ADRA1A/ADRB3/AGTR1/EDNRB/AKT1/PLCB1/PIK3R5/GUCY1A2/MYLK4/ITPR1/KCNJ8/KCNMA1/PDE3A/PRKCE/BDKRB2/SLC8A2/SLC8A1/TRPC6/CACNA1C/MYLK2/CREB5	26
hsa04015	Rap1 signaling pathway	31/611	211/6963	0.00281647	0.0201696	ADCY1/ADCY5/ADCY8/DRD2/EFNA2/AKT1/FGF3/FGF4/FGF5/FGF8/FGF10/FGF12/FGF13/FGF14/FGFR2/FLT1/PLCB1/FLT4/PIK3R5/GRIN1/GRIN2A/PFN3/KDR/NGFR/APBB1IP/PRKCB/PRKCG/LPAR5/TIAM1/BCAR1/RAPGEF5	31
hsa04915	Estrogen signaling pathway	17/611	99/6963	0.00520841	0.0361333	ADCY1/ADCY5/ADCY8/AKT1/ESR1/PLCB1/PIK3R5/GABBR1/GRM1/ITPR1/MMP2/MMP9/OPRM1/PRKCD/HSP90B1/GABBR2/CREB5	17
hsa05146	Amoebiasis	18/611	108/6963	0.00567315	0.0380957	LAMC3/ADCY1/COL2A1/COL5A1/PLCB1/PIK3R5/COL24A1/GNAL/LAMA1/IL1R1/LAMA2/COL5A3/PRKCB/PRKCG/VCL/ACTN2/ACTN3/CD1D	18
hsa04666	Fc gamma R-mediated phagocytosis	16/611	92/6963	0.00583447	0.0380957	VAV3/WASF3/DOCK2/AKT1/PIK3R5/AMPH/HCK/MYO10/PLA2G4A/PRKCB/PRKCD/PRKCE/PRKCG/PPAP2B/WASF1/WASL	16
hsa04930	Type II diabetes mellitus	10/611	48/6963	0.00769745	0.0486104	PIK3R5/MAFA/PRKCD/PRKCE/ABCC8/CACNA1A/CACNA1B/CACNA1C/CACNA1E/CACNA1G	10
hsa04014	Ras signaling pathway	31/611	226/6963	0.00788276	0.0486104	EFNA2/AKT1/FGF3/FGF4/FGF5/FGF8/FGF10/FGF12/FGF13/FGF14/FGFR2/RASA3/FLT1/FLT4/PIK3R5/GNG4/GRIN1/GRIN2A/KDR/NGFR/PLA2G4A/PRKCB/PRKCG/GNG12/RASGRF1/RASGRF2/GNB4/TIAM1/RASAL1/KSR1/RAPGEF5	31

## Sheet:  Supp Table 2
Supplementary Table 2. Enriched KEGG terms for Hypomethylated Genes.
ID	Description	GeneRatio	BgRatio	P-value	Adjusted P-value (FDR)	geneID	geneCount
hsa04971	Gastric acid secretion	16/385	74/6963	1.95638e-06	0.000426491	ADCY3/CHRM3/PLCB1/MYLK4/ITPR1/ITPR2/KCNJ15/KCNQ1/SLC9A4/MYLK/ACTB/SLC9A1/CALM2/CAMK2A/CAMK2D/MYLK2	16
hsa04520	Adherens junction	15/385	73/6963	7.99539e-06	0.000616679	BAIAP2/SORBS1/CTNNA2/EGFR/IGF1R/LMO7/PARD3/RAC1/ACTB/SRC/TCF7L2/VCL/TCF7L1/ACTN1/IQGAP1	15
hsa04510	Focal adhesion	28/385	207/6963	8.48641e-06	0.000616679	VAV3/COL3A1/COL4A1/COL4A2/EGFR/FLNA/MYLK4/IGF1R/ITGA3/ITGB3/ITGB4/LAMA4/LAMA5/LAMB1/MYLK/PDGFRA/PIK3CD/PDGFC/RAC1/ACTB/SRC/TNR/TNXB/VCL/CAPN2/TLN2/MYLK2/ACTN1	28
hsa04912	GnRH signaling pathway	15/385	91/6963	0.000120829	0.00648518	ADCY3/EGFR/PLCB1/ITPR1/ITPR2/MAP3K1/MAP3K4/PLD1/MAP2K6/SRC/CACNA1C/CACNA1D/CALM2/CAMK2A/CAMK2D	15
hsa04921	Oxytocin signaling pathway	21/385	158/6963	0.000148743	0.00648518	ADCY3/EGFR/PLCB1/GUCY1A2/MYLK4/ITPR1/ITPR2/MYLK/PRKAG2/PIK3CD/CAMK1D/ACTB/SRC/CACNA1C/CACNA1D/CACNB4/CALM2/CAMK2A/CAMK2D/MYLK2/CACNA2D4	21
hsa04512	ECM-receptor interaction	14/385	87/6963	0.000263092	0.00889559	COL3A1/COL4A1/COL4A2/ITGA3/ITGB3/ITGB4/LAMA4/LAMA5/LAMB1/TNR/TNXB/CD36/CD44/SV2B	14
hsa04022	cGMP-PKG signaling pathway	21/385	167/6963	0.000324796	0.00889559	ADCY3/PLCB1/GNA12/GTF2I/GUCY1A2/MYLK4/IRS1/ITPR1/ITPR2/KCNMA1/MYLK/PIK3CD/PRKCE/PRKG1/VDAC3/CACNA1C/CACNA1D/CALM2/MYLK2/CREB3L1/GTF2IRD1	21
hsa04020	Calcium signaling pathway	22/385	179/6963	0.000326444	0.00889559	ADCY3/CHRM3/EGFR/PLCB1/GRM5/HRH1/MYLK4/ITPR1/ITPR2/MYLK/NTSR1/PDE1A/PDGFRA/SPHK2/VDAC3/CACNA1C/CACNA1D/ORAI2/CALM2/CAMK2A/CAMK2D/MYLK2	22
hsa04925	Aldosterone synthesis and secretion	13/385	81/6963	0.000445435	0.0107894	ADCY3/PLCB1/ITPR1/ITPR2/PRKCE/CAMK1D/CACNA1C/CACNA1D/CALM2/CAMK2A/CAMK2D/CREB3L1/SCARB1	13
hsa05412	Arrhythmogenic right ventricular cardiomyopathy (ARVC)	12/385	74/6963	0.000666782	0.0145358	CTNNA2/ITGA3/ITGB3/ITGB4/ACTB/TCF7L2/CACNA1C/CACNA1D/CACNB4/TCF7L1/ACTN1/CACNA2D4	12
hsa04010	MAPK signaling pathway	27/385	255/6963	0.000806386	0.0152846	DUSP1/EGFR/FGF1/FLNA/GNA12/IL1B/STMN1/MAP3K1/MAP3K4/MAP3K5/NF1/PDGFRA/ZAK/GNG12/MAP2K6/RAC1/RELB/RPS6KA2/TNFRSF1A/TRAF2/TRAF6/CACNA1C/CACNA1D/CACNB4/IL1R2/CACNA2D4/CDC25B	27
hsa05203	Viral carcinogenesis	23/385	205/6963	0.000887917	0.0152846	HDAC5/CDK6/UBR4/GTF2E1/GTF2H3/HLA-A/HPN/IL6ST/IRF7/LYN/HDAC7/PIK3CD/VAC14/RAC1/SRC/C3/TRAF2/VDAC3/MAD1L1/ACTN1/CREB3L1/HDAC9/HDAC4	23
hsa04750	Inflammatory mediator regulation of TRP channels	14/385	98/6963	0.000911465	0.0152846	ADCY3/PLCB1/HRH1/IL1B/ITPR1/ITPR2/TRPV2/PIK3CD/PRKCE/MAP2K6/SRC/CALM2/CAMK2A/CAMK2D	14
hsa04540	Gap junction	13/385	88/6963	0.00100258	0.0156116	ADCY3/EGFR/TUBB/PLCB1/GRM5/GUCY1A2/ITPR1/ITPR2/PDGFRA/PRKG1/PDGFC/SRC/TUBB1	13
hsa04725	Cholinergic synapse	15/385	111/6963	0.001089	0.0158268	ADCY3/CHRM3/PLCB1/GNG7/ITPR1/ITPR2/KCNQ1/PIK3CD/GNG12/CACNA1C/CACNA1D/CAMK2A/CAMK2D/CHRNA6/CREB3L1	15
hsa04810	Regulation of actin cytoskeleton	23/385	214/6963	0.00159143	0.0216832	VAV3/BAIAP2/CHRM3/EGFR/FGF1/GNA12/MYLK4/ITGA3/ITGB3/ITGB4/MYLK/PDGFRA/PIK3CD/GNG12/PDGFC/RAC1/ACTB/SLC9A1/SRC/VCL/MYLK2/ACTN1/IQGAP1	23
hsa05410	Hypertrophic cardiomyopathy (HCM)	12/385	83/6963	0.00187816	0.0225474	ITGA3/ITGB3/ITGB4/MYBPC3/PRKAG2/ACTB/TPM2/TPM4/CACNA1C/CACNA1D/CACNB4/CACNA2D4	12
hsa04713	Circadian entrainment	13/385	95/6963	0.00205234	0.0225474	ADCY3/PLCB1/GNG7/GUCY1A2/ITPR1/PRKG1/GNG12/CACNA1C/CACNA1D/CALM2/CAMK2A/CAMK2D/NOS1AP	13
hsa04611	Platelet activation	16/385	130/6963	0.00205424	0.0225474	ADCY3/COL3A1/PLCB1/GUCY1A2/MYLK4/ITGB3/ITPR1/ITPR2/LYN/MYLK/PIK3CD/PRKG1/ACTB/SRC/TLN2/MYLK2	16
hsa05200	Pathways in cancer	36/385	397/6963	0.00206856	0.0225474	CDK6/ADCY3/COL4A1/COL4A2/CSF1R/CTNNA2/EGFR/ETS1/FGF1/PLCB1/CBLC/ABL1/GLI2/GNA12/GNG7/IGF1R/ITGA3/LAMA4/LAMA5/LAMB1/MITF/PDGFRA/PIK3CD/PLD1/GNG12/RAC1/SLC2A1/TCEB1/TCF7L2/TRAF2/TRAF6/WNT9B/AXIN2/TCF7L1/RUNX1/ARNT2	36
hsa04270	Vascular smooth muscle contraction	15/385	120/6963	0.00240722	0.0249892	ADCY3/PLCB1/GNA12/GUCY1A2/MYLK4/ITPR1/ITPR2/KCNMA1/MYLK/PRKCE/PRKG1/CACNA1C/CACNA1D/CALM2/MYLK2	15
hsa04261	Adrenergic signaling in cardiomyocytes	17/385	148/6963	0.00317183	0.03143	ADCY3/RAPGEF4/PLCB1/KCNQ1/PIK3CD/PPP2R3A/SLC9A1/TPM2/TPM4/CACNA1C/CACNA1D/CACNB4/CALM2/CAMK2A/CAMK2D/CREB3L1/CACNA2D4	17
hsa05414	Dilated cardiomyopathy	12/385	89/6963	0.0034153	0.0323711	ADCY3/ITGA3/ITGB3/ITGB4/MYBPC3/ACTB/TPM2/TPM4/CACNA1C/CACNA1D/CACNB4/CACNA2D4	12
hsa05205	Proteoglycans in cancer	21/385	203/6963	0.00396696	0.0360332	EGFR/FLNA/CBLC/ANK1/ANK3/IGF1R/ITGB3/ITPR1/ITPR2/MIR21/PIK3CD/PLAUR/RAC1/ACTB/SLC9A1/SRC/WNT9B/CAMK2A/CAMK2D/IQGAP1/CD44	21
hsa04390	Hippo signaling pathway	17/385	154/6963	0.00478401	0.0417165	YAP1/FRMD6/CTNNA2/FGF1/BBC3/GLI2/CRB2/PARD3/ACTB/BMP6/TCF7L2/TEAD1/TEAD3/TP73/WNT9B/AXIN2/TCF7L1	17

## Sheet:  Supp Table 3
Supplementary Table 3. PDAC clinicopathological features of the validation cohort (n = 43).
Variables	N	%
Age (years)
≥ 65	19	44.186
Sex
Male	21	48.8372
Differentiation grade1
Well	0	0
Moderate	28	65.1163
Poor	11	25.5814
NI	4	9.30233
Localization
Head	35	81.3953
Other (non-head)	8	18.6047
T stage1
Tx	4	9.30233
T1	4	9.30233
T2	18	41.8605
T3	10	23.2558
T4	7	16.2791
N stage1
Nx	7	16.2791
N0	15	34.8837
N1	17	39.5349
N2	4	9.30233
M stage1
Mx	2	4.65116
M0	36	83.7209
M1	5	11.6279
TNM Stage1
IA	4	9.30233
IB	5	11.6279
IIA	3	6.97674
IIB	14	32.5581
III	12	27.907
IV	5	11.6279
Smokers2
No	23	53.4884
Yes	17	39.5349
NI	3	6.97674
1According to the American Joint Committee on Cancer (AJCC) 8th edition - TNM staging system for pancreatic cancer. NI = not informed, 2 Smokers group include smokers and fomer smokers.

## Sheet: Supp Table 4
Supplemantary Table 4. Correlation between probe methylation and gene expression.
ProbeID	geneID	r Correlation	FDR-adjusted p-value	∆beta	UCSC Genomic Region	Protein Cell Compartment	Box by KEGG Orthology
cg03437186	ADCY1	-0.33	0.000118439	0.26	Body	Cytosol	ADCY - Adenylate cyclase
cg07651242	ADCY1	-0.32	0.000135012	0.22	1stExon	Cytosol	ADCY - Adenylate cyclase
cg07960450	ADCY1	-0.36	2.79338e-05	0.22	1stExon	Cytosol	ADCY - Adenylate cyclase
cg16848624	ADCY1	-0.36	2.79338e-05	0.23	1stExon	Cytosol	ADCY - Adenylate cyclase
cg24801123	ADCY1	-0.3	0.000328372	0.22	Body	Cytosol	ADCY - Adenylate cyclase
cg16888658	ADCY3	0.1	0.452123	-0.38	Promoter	Cytosol	ADCY - Adenylate cyclase
cg17644208	ADCY3	0.09	0.452123	-0.26	Promoter	Cytosol	ADCY - Adenylate cyclase
cg26752663	ADCY3	0.03	0.69407	-0.31	Promoter	Cytosol	ADCY - Adenylate cyclase
cg01245966	ADCY8	-0.18	0.0698161	0.21	Promoter	Cytosol	ADCY - Adenylate cyclase
cg02842496	ADCY8	-0.15	0.0801661	0.27	Promoter	Cytosol	ADCY - Adenylate cyclase
cg03120091	ADCY8	-0.17	0.0698161	0.21	Promoter	Cytosol	ADCY - Adenylate cyclase
cg05229355	ADCY8	-0.23	0.0491572	0.2	Promoter	Cytosol	ADCY - Adenylate cyclase
cg07312654	ADCY8	-0.16	0.0801661	0.25	Promoter	Cytosol	ADCY - Adenylate cyclase
cg07557260	ADCY8	-0.18	0.0698161	0.26	Promoter	Cytosol	ADCY - Adenylate cyclase
cg22762091	ADCY8	-0.15	0.0801661	0.27	Promoter	Cytosol	ADCY - Adenylate cyclase
cg26332560	ADCY8	-0.17	0.0698161	0.23	Promoter	Cytosol	ADCY - Adenylate cyclase
cg26351229	ADCY8	-0.14	0.0915642	0.26	Promoter	Cytosol	ADCY - Adenylate cyclase
cg09557462	ADRA1A	-0.18	0.0310217	0.25	1stExon	Plasmatic membrane	GPCR- G-protein-coupled receptors
cg20303399	ADRA1A	-0.28	0.00159531	0.22	Promoter	Plasmatic membrane	GPCR- G-protein-coupled receptors
cg23008606	ADRA1A	-0.28	0.00159531	0.2	Promoter	Plasmatic membrane	GPCR- G-protein-coupled receptors
cg26730369	ADRA1A	-0.27	0.00159531	0.21	Promoter	Plasmatic membrane	GPCR- G-protein-coupled receptors
cg12215340	ADRA1D	-0.2	0.0166556	0.23	Promoter	Plasmatic membrane	GPCR- G-protein-coupled receptors
cg09258813	ADRB3	-0.11	0.199098	0.28	1stExon	Plasmatic membrane	GPCR- G-protein-coupled receptors
cg04807594	AGTR1	-0.38	5.53422e-06	0.27	Promoter	Plasmatic membrane	GPCR- G-protein-coupled receptors
cg04878152	AGTR1	-0.37	7.98863e-06	0.25	5'UTR	Plasmatic membrane	GPCR- G-protein-coupled receptors
cg09208611	AVPR1A	-0.3	0.000368857	0.21	1stExon	Plasmatic membrane	GPCR- G-protein-coupled receptors
cg26727693	AVPR1A	-0.35	4.63549e-05	0.3	1stExon	Plasmatic membrane	GPCR- G-protein-coupled receptors
cg17509220	CACNA1A	-0.3	0.00148425	0.25	1stExon	Plasmatic membrane	CaV2- calcium voltage-gated channel 2
cg17509967	CACNA1A	-0.23	0.00776996	0.23	Promoter	Plasmatic membrane	CaV2- calcium voltage-gated channel 2
cg22187630	CACNA1A	-0.17	0.0458962	0.21	1stExon	Plasmatic membrane	CaV2- calcium voltage-gated channel 2
cg22491927	CACNA1A	-0.25	0.00475425	0.32	Promoter	Plasmatic membrane	CaV2- calcium voltage-gated channel 2
cg05863502	CACNA1B	-0.29	0.0011895	0.3	Promoter	Plasmatic membrane	CaV2- calcium voltage-gated channel 2
cg11827453	CACNA1B	-0.27	0.00133911	0.23	Body	Plasmatic membrane	CaV2- calcium voltage-gated channel 2
cg13610307	CACNA1B	-0.27	0.00133911	0.25	Body	Plasmatic membrane	CaV2- calcium voltage-gated channel 2
cg05579652	CACNA1C	-0.11	0.362839	-0.27	Body	Plasmatic membrane	CaV1- calcium voltage-gated channel 1
cg09576209	CACNA1C	0.17	0.237894	0.26	Body	Plasmatic membrane	CaV1- calcium voltage-gated channel 1
cg10635895	CACNA1C	0.06	0.489137	0.33	Body	Plasmatic membrane	CaV1- calcium voltage-gated channel 1
cg24033471	CACNA1C	0.1	0.362839	0.22	Body	Plasmatic membrane	CaV1- calcium voltage-gated channel 1
cg26361533	CACNA1C	0.09	0.362839	-0.26	Body	Plasmatic membrane	CaV1- calcium voltage-gated channel 1
cg19128261	CACNA1D	0.35	2.73262e-05	-0.21	Body	Plasmatic membrane	CaV1- calcium voltage-gated channel 1
cg02974928	CACNA1E	-0.16	0.0785868	0.26	Promoter	Plasmatic membrane	CaV2- calcium voltage-gated channel 2
cg04902729	CACNA1E	-0.17	0.0785868	0.22	Promoter	Plasmatic membrane	CaV2- calcium voltage-gated channel 2
cg15742412	CACNA1E	-0.17	0.0785868	0.23	Promoter	Plasmatic membrane	CaV2- calcium voltage-gated channel 2
cg17987176	CACNA1E	-0.18	0.0785868	0.26	Promoter	Plasmatic membrane	CaV2- calcium voltage-gated channel 2
cg18533386	CACNA1E	-0.14	0.114814	0.22	Promoter	Plasmatic membrane	CaV2- calcium voltage-gated channel 2
cg24106020	CACNA1E	-0.06	0.459649	0.21	Promoter	Plasmatic membrane	CaV2- calcium voltage-gated channel 2
cg04532057	CACNA1G	0.07	0.383461	0.24	3'UTR	Plasmatic membrane	CaV3- calcium voltage-gated channel 3
cg00609966	CACNA1H	-0.14	0.105703	0.27	Promoter	Plasmatic membrane	CaV3- calcium voltage-gated channel 3
cg09874822	CACNA1H	-0.32	0.000228863	0.35	Body	Plasmatic membrane	CaV3- calcium voltage-gated channel 3
cg10455938	CACNA1I	-0.25	0.00537126	0.26	Body	Plasmatic membrane	CaV3- calcium voltage-gated channel 3
cg12511214	CACNA1I	-0.24	0.00537126	0.29	Body	Plasmatic membrane	CaV3- calcium voltage-gated channel 3
cg18445088	CACNA1I	-0.16	0.0623553	0.22	Body	Plasmatic membrane	CaV3- calcium voltage-gated channel 3
cg03034696	CALM2	-0.42	2.68304e-07	-0.28	Body	Cytosol	CALM- calmodulin
cg12273284	CAMK1D	0.27	0.00108201	-0.37	Body	Cytosol	CAMK- calcium/calmodulin-dependent protein kinase
cg02724909	CAMK2A	-0.05	0.526141	-0.23	Body	Cytosol	CAMK- calcium/calmodulin-dependent protein kinase
cg03873049	CAMK2A	-0.18	0.0755863	-0.22	Body	Cytosol	CAMK- calcium/calmodulin-dependent protein kinase
cg26177041	CAMK2D	-0.05	0.57944	-0.29	Body	Cytosol	CAMK- calcium/calmodulin-dependent protein kinase
cg14985891	CASQ2	0.18	0.0333693	-0.34	Body	Endoplasmic reticulum/ mitochondrion	CASQ- calsequestrin
cg04842426	CHRM2	-0.44	5.30296e-07	0.22	5'UTR	Plasmatic membrane	GPCR- G-protein-coupled receptors
cg05327864	CHRM2	-0.32	8.90563e-05	0.26	5'UTR	Plasmatic membrane	GPCR- G-protein-coupled receptors
cg07664198	CHRM2	-0.42	8.8364e-07	0.27	Promoter	Plasmatic membrane	GPCR- G-protein-coupled receptors
cg08323651	CHRM2	-0.41	1.01647e-06	0.21	Promoter	Plasmatic membrane	GPCR- G-protein-coupled receptors
cg19630629	CHRM2	-0.36	1.55026e-05	0.23	5'UTR	Plasmatic membrane	GPCR- G-protein-coupled receptors
cg24228819	CHRM2	-0.37	7.6086e-06	0.23	Promoter	Plasmatic membrane	GPCR- G-protein-coupled receptors
cg24575234	CHRM2	-0.38	5.71053e-06	0.3	Promoter	Plasmatic membrane	GPCR- G-protein-coupled receptors
cg25632105	CHRM2	-0.34	3.79124e-05	0.21	Promoter	Plasmatic membrane	GPCR- G-protein-coupled receptors
cg08622198	CHRM3	0.2	0.0165872	-0.26	5'UTR	Plasmatic membrane	GPCR- G-protein-coupled receptors
cg18190187	DRD1	-0.54	4.15626e-12	0.29	Promoter	Plasmatic membrane	GPCR- G-protein-coupled receptors
cg00939495	DRD5	-0.25	0.0115067	0.29	Promoter	Plasmatic membrane	GPCR- G-protein-coupled receptors
cg03045635	DRD5	-0.18	0.045061	0.3	Promoter	Plasmatic membrane	GPCR- G-protein-coupled receptors
cg04597433	DRD5	-0.12	0.149024	0.26	Promoter	Plasmatic membrane	GPCR- G-protein-coupled receptors
cg06469345	DRD5	-0.24	0.013303	0.24	Promoter	Plasmatic membrane	GPCR- G-protein-coupled receptors
cg09191036	DRD5	-0.25	0.0115067	0.25	Promoter	Plasmatic membrane	GPCR- G-protein-coupled receptors
cg09936561	DRD5	-0.17	0.0636535	0.24	Promoter	Plasmatic membrane	GPCR- G-protein-coupled receptors
cg23847712	DRD5	-0.19	0.045061	0.27	Promoter	Plasmatic membrane	GPCR- G-protein-coupled receptors
cg26296488	DRD5	-0.15	0.0922633	0.29	Promoter	Plasmatic membrane	GPCR- G-protein-coupled receptors
cg01910869	EDNRB	-0.41	9.62351e-07	0.21	Promoter	Plasmatic membrane	GPCR- G-protein-coupled receptors
cg04390523	EDNRB	-0.5	1.28605e-09	0.21	Promoter	Plasmatic membrane	GPCR- G-protein-coupled receptors
cg06971129	EDNRB	-0.5	1.28605e-09	0.23	Promoter	Plasmatic membrane	GPCR- G-protein-coupled receptors
cg12847373	EDNRB	-0.39	2.17514e-06	0.24	Promoter	Plasmatic membrane	GPCR- G-protein-coupled receptors
cg13818654	EDNRB	-0.35	1.74931e-05	0.2	Promoter	Plasmatic membrane	GPCR- G-protein-coupled receptors
cg16571983	EDNRB	-0.42	6.8662e-07	0.24	Promoter	Plasmatic membrane	GPCR- G-protein-coupled receptors
cg19742055	EDNRB	-0.41	8.91594e-07	0.23	Promoter	Plasmatic membrane	GPCR- G-protein-coupled receptors
cg19916212	EDNRB	-0.37	8.2928e-06	0.23	Promoter	Plasmatic membrane	GPCR- G-protein-coupled receptors
cg21675115	EDNRB	-0.39	2.23512e-06	0.23	Promoter	Plasmatic membrane	GPCR- G-protein-coupled receptors
cg23316360	EDNRB	-0.4	9.62351e-07	0.25	Promoter	Plasmatic membrane	GPCR- G-protein-coupled receptors
cg23766591	EDNRB	-0.41	8.91594e-07	0.23	Promoter	Plasmatic membrane	GPCR- G-protein-coupled receptors
cg26622320	EDNRB	-0.52	5.06575e-10	0.22	Promoter	Plasmatic membrane	GPCR- G-protein-coupled receptors
cg04625338	EGFR	-0.18	0.0532407	-0.32	Body	Plasmatic membrane	PTK - Protein tyrosine kinase receptors
cg14688342	EGFR	-0.2	0.0532407	-0.24	Body	Plasmatic membrane	PTK - Protein tyrosine kinase receptors
cg20041612	EGFR	-0.16	0.0640988	-0.22	Body	Plasmatic membrane	PTK - Protein tyrosine kinase receptors
cg23731805	ERBB3	0.04	0.637493	0.21	MultipleLocations	Plasmatic membrane	PTK - Protein tyrosine kinase receptors
cg06522054	GNAL	-0.17	0.0400064	0.2	MultipleLocations	Cytosol	Gs- Gs protein
cg10068300	GNAL	-0.37	2.34679e-05	0.21	MultipleLocations	Cytosol	Gs- Gs protein
cg25958283	GNAL	-0.32	0.00013711	0.32	MultipleLocations	Cytosol	Gs- Gs protein
cg06922606	GRIN2A	-0.01	0.944811	0.2	5'UTR	Plasmatic membrane	ROC- receptor-operated channels
cg09096555	GRIN2C	0.02	0.799182	0.2	Body	Plasmatic membrane	ROC- receptor-operated channels
cg03058660	GRIN2D	0.23	0.00510618	0.25	Body	Plasmatic membrane	ROC- receptor-operated channels
cg10161743	GRIN2D	0.3	0.00036189	0.22	Body	Plasmatic membrane	ROC- receptor-operated channels
cg23444265	GRIN2D	0.49	1.05032e-09	0.23	Body	Plasmatic membrane	ROC- receptor-operated channels
cg25781595	GRIN2D	0.51	3.04654e-10	0.21	Body	Plasmatic membrane	ROC- receptor-operated channels
cg08875948	GRM1	-0.33	0.000419395	0.23	MultipleLocations	Plasmatic membrane	GPCR- G-protein-coupled receptors
cg08958294	GRM1	-0.23	0.00671331	0.27	5'UTR	Plasmatic membrane	GPCR- G-protein-coupled receptors
cg10904109	GRM1	-0.31	0.000512626	0.27	MultipleLocations	Plasmatic membrane	GPCR- G-protein-coupled receptors
cg21725954	GRM1	-0.09	0.294624	0.22	Promoter	Plasmatic membrane	GPCR- G-protein-coupled receptors
cg27642554	GRM1	-0.28	0.00135581	0.26	MultipleLocations	Plasmatic membrane	GPCR- G-protein-coupled receptors
cg22834542	GRM5	-0.11	0.200695	-0.28	Body	Plasmatic membrane	GPCR- G-protein-coupled receptors
cg06457736	HRH1	-0.47	5.64785e-09	-0.31	Promoter	Plasmatic membrane	GPCR- G-protein-coupled receptors
cg16929739	HRH1	-0.49	3.06259e-09	-0.24	Promoter	Plasmatic membrane	GPCR- G-protein-coupled receptors
cg17660833	HRH1	-0.46	9.11844e-09	-0.3	Promoter	Plasmatic membrane	GPCR- G-protein-coupled receptors
cg27092248	HRH1	-0.48	3.06259e-09	-0.24	Promoter	Plasmatic membrane	GPCR- G-protein-coupled receptors
cg02918903	HTR2C	0	0.985754	0.27	Body	Plasmatic membrane	GPCR- G-protein-coupled receptors
cg09687738	HTR2C	0.16	0.118939	0.22	Promoter	Plasmatic membrane	GPCR- G-protein-coupled receptors
cg00840960	HTR4	-0.11	0.308598	0.23	Promoter	Plasmatic membrane	GPCR- G-protein-coupled receptors
cg07102705	HTR4	-0.03	0.746062	0.3	Promoter	Plasmatic membrane	GPCR- G-protein-coupled receptors
cg12825070	HTR4	-0.19	0.0659391	0.39	Promoter	Plasmatic membrane	GPCR- G-protein-coupled receptors
cg13450708	HTR5A	-0.01	0.899368	0.2	Promoter	Plasmatic membrane	GPCR- G-protein-coupled receptors
cg10901633	ITPR1	-0.19	0.0213803	0.28	Body	Endoplasmic reticulum	IP3R- inositol trisphosphate receptor
cg23662097	ITPR1	0.28	0.00170142	-0.37	Body	Endoplasmic reticulum	IP3R- inositol trisphosphate receptor
cg00209038	LHCGR	-0.12	0.159951	0.23	1stExon	Plasmatic membrane	GPCR- G-protein-coupled receptors
cg12351433	LHCGR	-0.21	0.0362577	0.26	Promoter	Plasmatic membrane	GPCR- G-protein-coupled receptors
cg19403014	LHCGR	-0.2	0.0362577	0.22	Promoter	Plasmatic membrane	GPCR- G-protein-coupled receptors
cg20156659	LHCGR	-0.14	0.146917	0.24	Promoter	Plasmatic membrane	GPCR- G-protein-coupled receptors
cg00465319	MYLK	-0.45	6.93079e-08	-0.23	MultipleLocations	Cytosol	MLCK- Myosin light-chain kinase
cg07621385	MYLK	-0.09	0.543227	-0.26	5'UTR	Cytosol	MLCK- Myosin light-chain kinase
cg19611163	MYLK	-0.03	0.942405	-0.2	Body	Cytosol	MLCK- Myosin light-chain kinase
cg20669834	MYLK	-0.01	0.942405	-0.22	MultipleLocations	Cytosol	MLCK- Myosin light-chain kinase
cg10811502	MYLK2	-0.49	1.81283e-09	0.27	5'UTR	Cytosol	MLCK- Myosin light-chain kinase
cg19609923	MYLK2	0.17	0.0426899	-0.21	3'UTR	Cytosol	MLCK- Myosin light-chain kinase
cg25513776	MYLK4	0.12	0.148691	0.21	Promoter	Cytosol	MLCK- Myosin light-chain kinase
cg00254133	NTSR1	-0.27	0.00211194	0.28	Promoter	Plasmatic membrane	GPCR- G-protein-coupled receptors
cg24235518	NTSR1	-0.24	0.00495519	-0.22	Body	Plasmatic membrane	GPCR- G-protein-coupled receptors
cg22402224	ORAI2	0.29	0.000553743	-0.23	Body	Plasmatic membrane	ORAI- ORAI Calcium Release-Activated Calcium Modulator
cg00058329	P2RX2	-0.24	0.00528887	0.24	Promoter	Plasmatic membrane	ROC- receptor-operated channels
cg20717123	P2RX2	-0.27	0.00310969	0.32	MultipleLocations	Plasmatic membrane	ROC- receptor-operated channels
cg22368664	P2RX2	-0.23	0.00552782	0.23	Promoter	Plasmatic membrane	ROC- receptor-operated channels
cg00470341	PDE1A	0.25	0.00317	-0.2	Body	Cytosol	PDE1- phosphodiesterase 1
cg02914422	PDE1C	-0.54	1.01017e-11	0.22	5'UTR	Cytosol	PDE1- phosphodiesterase 1
cg22131691	PDE1C	-0.39	2.36957e-06	0.24	Promoter	Cytosol	PDE1- phosphodiesterase 1
cg02273436	PDGFRA	0.1	0.258801	-0.28	Body	Plasmatic membrane	PTK - Protein tyrosine kinase receptors
cg13570585	PLCB1	-0.18	0.0336704	0.24	Body	Cytosol	PLCβ- phospholipase C beta
cg27178677	PLCB1	0.24	0.00881277	-0.26	MultipleLocations	Cytosol	PLCβ- phospholipase C beta
cg04159077	PPIF	0.05	0.557774	0.21	Body	mitochondrion	Cyp-D- Cyclophilin D
cg00735962	PRKCB	-0.13	0.11979	0.24	Promoter	Cytosol	PKC- protein kinase C
cg03217795	PRKCB	-0.58	4.03634e-13	0.22	1stExon	Cytosol	PKC- protein kinase C
cg03306374	PRKCB	-0.48	3.0091e-09	0.42	Promoter	Cytosol	PKC- protein kinase C
cg04279973	PRKCB	-0.39	2.99892e-06	0.23	Promoter	Cytosol	PKC- protein kinase C
cg21370856	PRKCB	-0.3	0.00033565	0.33	Body	Cytosol	PKC- protein kinase C
cg02849693	PRKCG	0.07	0.417338	0.21	Body	Cytosol	PKC- protein kinase C
cg17218713	PTGER3	-0.43	1.36587e-07	0.26	MultipleLocations	Plasmatic membrane	GPCR- G-protein-coupled receptors
cg03949391	PTGFR	-0.43	1.64247e-07	0.26	Promoter	Plasmatic membrane	GPCR- G-protein-coupled receptors
cg24924936	PTGFR	-0.29	0.000610315	0.23	5'UTR	Plasmatic membrane	GPCR- G-protein-coupled receptors
cg03422911	RYR2	-0.45	8.23456e-08	0.29	Promoter	Endoplasmic reticulum	RYR- Ryanodine receptors
cg07790615	RYR2	-0.4	1.5532e-06	0.22	Promoter	Endoplasmic reticulum	RYR- Ryanodine receptors
cg07914084	RYR2	-0.4	1.5925e-06	0.25	Body	Endoplasmic reticulum	RYR- Ryanodine receptors
cg11657808	RYR2	-0.39	2.39662e-06	0.31	Body	Endoplasmic reticulum	RYR- Ryanodine receptors
cg18375860	RYR2	-0.44	1.13742e-07	0.35	Promoter	Endoplasmic reticulum	RYR- Ryanodine receptors
cg19764418	RYR2	-0.38	4.4632e-06	0.32	Promoter	Endoplasmic reticulum	RYR- Ryanodine receptors
cg26956874	RYR2	-0.47	2.76408e-08	0.26	Body	Endoplasmic reticulum	PH
cg02186782	RYR3	-0.47	9.80063e-09	0.26	Promoter	Endoplasmic reticulum	RYR- Ryanodine receptors
cg04181150	RYR3	-0.37	6.49924e-06	0.25	Body	Endoplasmic reticulum	RYR- Ryanodine receptors
cg10421002	RYR3	-0.43	1.33877e-07	0.22	Body	Endoplasmic reticulum	RYR- Ryanodine receptors
cg11789740	RYR3	-0.45	2.66712e-08	0.2	Promoter	Endoplasmic reticulum	RYR- Ryanodine receptors
cg12860391	RYR3	-0.48	9.80063e-09	0.27	Promoter	Endoplasmic reticulum	RYR- Ryanodine receptors
cg15428578	RYR3	-0.34	3.13958e-05	0.25	Body	Endoplasmic reticulum	RYR- Ryanodine receptors
cg24632756	RYR3	-0.47	9.80063e-09	0.23	Promoter	Endoplasmic reticulum	RYR- Ryanodine receptors
cg03307465	SLC8A1	-0.32	0.000107671	0.26	5'UTR	Plasmatic membrane	NXC- sodium/calcium exchanger
cg22123464	SLC8A2	-0.27	0.00130251	0.24	5'UTR	Plasmatic membrane	NXC- sodium/calcium exchanger
cg17865555	SPHK2	-0.11	0.194902	-0.23	3'UTR	Cytosol	SPHK- sphingosine kinase
cg21519787	SPHK2	-0.13	0.194902	-0.24	3'UTR	Cytosol	SPHK- sphingosine kinase
cg26033710	TACR1	-0.16	0.060898	0.24	Promoter	Plasmatic membrane	GPCR- G-protein-coupled receptors
cg18538958	TACR3	-0.08	0.333725	0.23	1stExon	Plasmatic membrane	GPCR- G-protein-coupled receptors
cg17910564	VDAC3	-0.16	0.0661237	-0.32	Promoter	mitochondrion	VDAC- voltage-dependent anion channel
Legend: Numbers in bold represent statistically significant correlations.

## Sheet: Supp Table 5
Supplementary Table 5: Evaluation of the impact of the expression of Ca2+ signaling genes on pancreatic ductal adenocarcinoma overall survival.
Gene	Q1 Median Survival (months)	Q3 Median Survival (months)	HR (95% CI)	p-value*	Adjusted HR§ (95% CI)	Adjusted p-value§
ADCY1	15.67	23.03	0.6585 (0.3766-1.1513)	0.1427
ADCY8#	17.73	21.13	0.6453 (0.4058-1.0260)	0.0641
ADRA1A	17.03	44.4	0.5462 (0.3054-0.9767)	0.0414	0.5811 (0.3042-1.1100)	0.1002
ADRA1D	16.03	23.4	0.6001 (0.3464-1.0399)	0.0686
AGTR1	15.77	24.4	0.5798 (0.3285-1.0232)	0.0600
AVPR1A	16.6	22.2	0.7404 (0.4232-1.2954)	0.2922
CACNA1A	16.03	23.4	0.5452 (0.3113-0.9547)	0.0338	0.5759 (0.3061-1.0836)	0.0871
CACNA1B	15.77	23.03	0.5282 (0.2968-0.9402)	0.0300	0.5706 (0.3035-1.0728)	0.0815
CACNA1D	15.77	23.03	0.5824 (0.3292-1.0304)	0.0633
CACNA1H	15.77	23.4	0.4728 (0.2665-0.8337)	0.0104	0.5806 (0.3065-1.1002)	0.0955
CACNA1I	15.77	22.2	0.7394 (0.4243-1.2883)	0.2865
CALM2	23.03	16.03	1.5809 (0.9147-2.7323)	0.1009
CAMK1D	20.23	20.47	1.3048 (0.7367-2.3108)	0.3616
CASQ2	15.53	23.03	0.5252 (0.3027-0.9113)	0.0220	0.6206 (0.3380-1.1393)	0.1238
CHRM2#	19.93	20.9	0.8519 (0.5404-1.3430)	0.4901
CHRM3	16.6	23.17	0.6855 (0.3862-1.2169)	0.1972
DRD1	21.13	20.9	1.1229 (0.6400-1.9701)	0.6861
DRD5#	15.77	21.73	0.6379 (0.4029-1.0101)	0.0552
EDNRB	15.77	20.47	0.8514 (0.4719-1.5364)	0.5933
GNAL	16.6	22.2	0.5981 (0.3405-1.0504)	0.0737
GRIN2D	21.13	22.8	0.9593 (0.5619-1.6377)	0.8789
GRM1	16.6	20.9	0.6169 (0.3498-1.0882)	0.0953
HRH1	21.73	16.03	1.7723 (1.0134-3.0996)	0.0448	1.7944 (0.9811-3.2818)	0.0577
ITPR1	16.6	23.03	0.5935 (0.3325-1.0594)	0.0776
LHCGR#	21.13	16.2	1.1756 (0.7173-1.9266)	0.5210
MYLK	16.6	20.1	0.8434 (0.4975-1.4300)	0.5273
MYLK2	20.47	20.9	1.1591 (0.6696-2.0064)	0.5979
NTSR1	23.03	20.1	1.0839 (0.6116-1.9210)	0.7826
ORAI2	13.13	22.2	0.5450 (0.3187-0.9318)	0.0266	0.5004 (0.2780-0.9009)	0.0210
P2RX2	15.77	35.3	0.4754 (0.2624-0.8613)	0.0142	0.5534 (0.2952-1.0374)	0.0650
PDE1A	17.03	20.9	0.7263 (0.4197-1.2570)	0.2532
PDE1C	15.27	44.4	0.3980 (0.2241-0.7070)	0.0017	0.4625 (0.2493-0.8577)	0.0144
PLCB1	16.6	44.4	0.5727 (0.3158-1.0387)	0.0665
PRKCB	15.77	23.03	0.5579 (0.3147-0.9891)	0.0458	0.5505 (0.2982-1.0162)	0.0563
PTGER3	17.03	23.17	0.6315 (0.3552-1.1227)	0.1174
PTGFR	17.73	20.47	0.9115 (0.5233-1.5876)	0.7434
RYR2	16.6	21.13	0.8355 (0.4851-1.4392)	0.5172
RYR3	17.73	23.17	0.5918 (0.3278-1.0685)	0.0818
SLC8A1	16.6	22.2	0.6348 (0.3614-1.1151)	0.1139
SLC8A2	15.33	21.13	0.6555 (0.3785-1.1353)	0.1318
Legend: mRNA expression of selected genes (Ca2+ signaling genes for which a significant correlation between methylation and expression was observed) was divided by tertiles and the lower (Q1) and higher (Q3) tertiles were used to classify cases into low and high expression, respectively. P-values in bold represent statistically significant differences (< 0.05). HR, hazard ratio.
*Log-rank test. P-values in bold are estatistically significant.
#For these genes, more than one third of the patients had no detectable expression. Therefore, the analysis was performed by comparing patients with no detectable expression vs patients with detectable expression.
§Adjustments were performed for pathologic N stage and residual tumor status after surgery.

## Sheet: Supp Table 6
Supplementary Table 6. Analysis of early DNA methylation alterations.
ProbeID	geneID	CHR	Cluster	∆beta	UCSCRelationToCpGIsland	UCSCGenomicRegion
cg00008629	ROD1	9	2	4.60231	N_Shore	MultipleLocations
cg00019654	NA	14	2	1.21674	OpenSea	Intergenic
cg00038020	NA	1	2	1.03342	OpenSea	Intergenic
cg00039489	NA	16	2	-0.234621	OpenSea	Intergenic
cg00058923	KLHDC9	1	3	-0.244462	S_Shore	MultipleLocations
cg00068038	CRIM1	2	6	2.53895	OpenSea	Body
cg00073460	ZC3H12D	6	2	0.498471	OpenSea	Promoter
cg00080125	C17orf82	17	2	-0.121349	S_Shore	MultipleLocations
cg00098286	PNLIPRP2	10	3	0.0789653	OpenSea	3'UTR
cg00108282	NA	7	2	0.663767	OpenSea	Intergenic
cg00110832	NA	6	2	3.83566	N_Shore	Promoter
cg00125455	PCIF1	20	3	2.09344	N_Shore	Body
cg00204512	NA	16	2	0.554796	N_Shelf	Intergenic
cg00204748	FAR2	12	3	0.397291	OpenSea	Promoter
cg00221794	NA	2	2	-0.210562	OpenSea	Intergenic
cg00223245	NA	3	2	0.771508	OpenSea	Intergenic
cg00240178	EEF1A1	6	2	-0.29417	N_Shore	Promoter
cg00275828	KRTAP2-4	17	2	1.88928	OpenSea	Promoter
cg00285394	SQLE	8	2	1.89629	S_Shore	Body
cg00288598	EIF2C2	8	2	0.785486	N_Shelf	Body
cg00292029	NA	6	6	-0.21586	OpenSea	Intergenic
cg00294382	IL23A	12	6	0.0604498	OpenSea	Promoter
cg00294534	PSMG3	7	2	3.44532	N_Shelf	3'UTR
cg00316800	NA	2	2	0.995074	OpenSea	Intergenic
cg00324097	SEPT9	17	6	4.56648	N_Shore	MultipleLocations
cg00328227	C1orf59	1	2	0.356262	Island	Promoter
cg00328965	ELF4	X	2	0.184604	N_Shore	5'UTR
cg00335735	EPHA4	2	3	3.75354	OpenSea	Body
cg00377924	NA	3	3	-0.10996	OpenSea	Intergenic
cg00382227	PDIA2	16	3	-0.0319591	Island	Body
cg00395501	RPL5	1	3	0.105096	N_Shore	Promoter
cg00400452	NA	6	3	1.28632	N_Shore	Intergenic
cg00409126	NA	5	6	1.23645	OpenSea	Intergenic
cg00417304	PRDM11	11	6	1.88418	OpenSea	Body
cg00424451	NA	17	6	2.86239	S_Shore	Intergenic
cg00429509	NA	2	3	-0.0860746	OpenSea	Intergenic
cg00431602	SAT1	X	2	0.238818	N_Shore	Promoter
cg00431835	NA	16	3	0.0877529	OpenSea	Intergenic
cg00432659	NA	18	3	0.985474	S_Shore	Intergenic
cg00479463	NA	19	2	1.87935	Island	Intergenic
cg00498024	B3GNT8	19	6	-0.0244792	OpenSea	5'UTR
cg00502618	NA	22	3	-0.315357	OpenSea	Promoter
cg00522451	NA	2	2	0.383621	OpenSea	Intergenic
cg00525392	NA	18	3	2.0966	N_Shore	Intergenic
cg00532936	SLC1A7	1	2	-0.169267	OpenSea	Body
cg00542992	NA	5	6	1.55483	OpenSea	Intergenic
cg00557959	NA	13	3	-0.170037	OpenSea	Intergenic
cg00559444	BMP1	8	3	1.15776	OpenSea	Body
cg00573504	NA	5	3	1.18474	OpenSea	Intergenic
cg00575672	NA	4	3	1.73482	OpenSea	Intergenic
cg00583068	NA	1	2	3.70089	OpenSea	Intergenic
cg00597931	DENND3	8	3	1.67135	N_Shelf	Body
cg00602295	NA	16	2	0.158086	OpenSea	Intergenic
cg00658396	PRKX	X	6	0.871559	Island	Body
cg00674220	NA	13	2	3.05369	OpenSea	Intergenic
cg00698602	ZNF445	3	6	0.0682496	OpenSea	3'UTR
cg00702126	VWA1	1	6	0.0400325	N_Shore	Promoter
cg00718444	CYHR1	8	3	0.443129	N_Shore	Body
cg00722081	NA	10	2	2.2632	OpenSea	Intergenic
cg00729995	SMOC2	6	3	0.0844666	S_Shore	Body
cg00733978	NA	7	2	0.986277	OpenSea	Intergenic
cg00738772	NA	7	2	0.318249	OpenSea	Intergenic
cg00741986	TNIP2	4	2	0.0680448	OpenSea	Body
cg00747890	NA	14	3	0.458705	OpenSea	Intergenic
cg00748072	NA	2	3	3.7423	OpenSea	Intergenic
cg00762738	SLC41A1	1	3	1.13287	N_Shore	5'UTR
cg00775939	NA	10	3	0.306002	OpenSea	Intergenic
cg00802855	GPR123	10	3	0.494259	N_Shore	Body
cg00810939	IL22RA1	1	3	-0.21608	OpenSea	Body
cg00827976	C10orf96	10	3	-0.20498	OpenSea	5'UTR
cg00848594	NA	10	2	0.662669	N_Shore	MultipleLocations
cg00864954	SF3B3	16	2	2.44918	OpenSea	Body
cg00903932	NA	1	3	0.691827	OpenSea	Intergenic
cg00905220	ABR	17	3	-0.130156	S_Shore	Body
cg00920938	BMP1	8	2	0.981043	S_Shore	Body
cg00940260	MKNK1	1	3	-0.0833521	OpenSea	MultipleLocations
cg00952054	NA	1	2	3.12966	OpenSea	Intergenic
cg00970435	ARSG	17	2	0.488482	OpenSea	Body
cg00974523	PRDM7	16	6	3.85085	OpenSea	3'UTR
cg00990977	RRBP1	20	3	1.50119	N_Shelf	5'UTR
cg01023808	TECPR1	7	3	-0.0609368	OpenSea	Body
cg01026383	HLA-DMB	6	3	0.268692	OpenSea	Body
cg01033419	DST	6	3	0.295353	OpenSea	Body
cg01059818	NLK	17	3	0.762023	S_Shore	Body
cg01066157	SYNE1	6	2	1.68537	OpenSea	Body
cg01069808	ZNF238	1	3	1.34395	S_Shore	MultipleLocations
cg01074767	NA	12	2	1.05939	OpenSea	MultipleLocations
cg01076495	ECM1	1	2	-0.175996	OpenSea	Promoter
cg01077100	BTBD16	10	2	0.376512	OpenSea	Body
cg01080713	NA	2	2	0.825992	OpenSea	Intergenic
cg01084566	HPGD	4	2	-0.0771137	S_Shore	Promoter
cg01093786	MAML2	11	6	-0.220308	OpenSea	Body
cg01100951	NA	4	2	4.92984	OpenSea	Intergenic
cg01106572	NA	7	2	-0.17099	N_Shore	MultipleLocations
cg01182455	NA	9	2	-0.00188832	N_Shore	Intergenic
cg01217876	RHBDF2	17	3	2.06589	S_Shore	Promoter
cg01226231	SRA1	5	3	0.927972	N_Shore	Body
cg01265860	RUNX1	21	6	0.178206	N_Shelf	Body
cg01267532	NA	18	3	1.01992	Island	Intergenic
cg01367097	RGS4	1	3	0.197429	OpenSea	Promoter
cg01368217	ADAM12	10	2	0.84118	OpenSea	Body
cg01413054	CAB39	2	6	2.13159	OpenSea	Body
cg01413632	NA	12	2	2.95026	OpenSea	Intergenic
cg01417692	MOBKL2C	1	3	-0.104121	Island	Body
cg01423389	NA	3	2	0.617288	S_Shore	Intergenic
cg01426968	C16orf45	16	2	0.978228	OpenSea	Body
cg01445399	LOC339524	1	3	0.481386	N_Shore	MultipleLocations
cg01446731	ARNT2	15	2	1.17177	OpenSea	Body
cg01464703	NA	11	2	0.569049	OpenSea	Intergenic
cg01476222	TRAF6	11	2	-0.189506	OpenSea	Body
cg01493678	HLA-DOB	6	2	5.74752	OpenSea	Promoter
cg01498700	CTRB2	16	3	0.00319646	OpenSea	Promoter
cg01505556	TRIM26	6	2	1.7081	OpenSea	5'UTR
cg01511901	NA	13	6	1.20616	OpenSea	Intergenic
cg01513157	SDR42E1	16	2	0.140449	OpenSea	3'UTR
cg01542143	HTT	4	3	1.1931	OpenSea	Body
cg01556706	FHIT	3	2	0.676207	OpenSea	Body
cg01559597	NA	6	3	0.0229979	OpenSea	Intergenic
cg01591037	PDE6H	12	3	2.17427	OpenSea	3'UTR
cg01606885	NA	5	2	2.8635	OpenSea	Intergenic
cg01617071	ADAP1	7	2	1.44167	N_Shore	Body
cg01621390	NA	12	2	2.82553	OpenSea	Intergenic
cg01652514	RASA3	13	2	1.63767	OpenSea	Body
cg01670896	KBTBD11	8	3	-0.0230152	OpenSea	5'UTR
cg01741041	ACTB	7	6	1.22223	N_Shore	Body
cg01749904	DPEP1	16	2	3.46371	OpenSea	Promoter
cg01756461	NA	15	6	0.197627	OpenSea	Intergenic
cg01787285	SKI	1	6	1.87846	S_Shore	Body
cg01793445	RCSD1	1	2	1.27019	OpenSea	Body
cg01804278	MACROD1	11	3	0.461578	OpenSea	Body
cg01820962	NT5DC1	6	2	-0.0786484	OpenSea	Body
cg01821684	RAC1	7	2	5.20234	S_Shore	Body
cg01845451	TCIRG1	11	3	0.832834	N_Shore	Promoter
cg01862311	NA	8	2	0.328234	S_Shore	Intergenic
cg01872593	NA	14	6	2.88867	OpenSea	Intergenic
cg01880541	NA	8	3	-0.320552	OpenSea	Intergenic
cg01901022	NA	13	3	0.672669	OpenSea	Intergenic
cg01910639	S100A6	1	6	3.56525	N_Shore	Body
cg01923775	PALLD	4	2	4.55109	OpenSea	Body
cg01932361	NA	16	2	2.72449	OpenSea	Intergenic
cg01935405	ZFPM1	16	3	0.152389	N_Shore	Body
cg01958086	MEIS2	15	6	0.333189	N_Shore	Body
cg01965380	LRRC8D	1	2	3.49874	OpenSea	5'UTR
cg01970904	TLK1	2	3	3.23286	N_Shelf	MultipleLocations
cg01974549	NA	2	2	2.52568	OpenSea	Intergenic
cg01982835	DLGAP4	20	2	1.61787	OpenSea	Promoter
cg01991967	IL1RN	2	3	1.99117	OpenSea	MultipleLocations
cg01997884	NA	2	2	2.07022	OpenSea	Intergenic
cg02000275	NA	14	2	0.44779	OpenSea	Intergenic
cg02010852	CRB2	9	2	0.834252	OpenSea	Promoter
cg02068356	NA	1	2	2.70611	OpenSea	Intergenic
cg02077027	SH3KBP1	X	2	0.940196	OpenSea	MultipleLocations
cg02088785	STK24	13	2	3.41907	OpenSea	Body
cg02094283	NNMT	11	2	2.60229	OpenSea	Promoter
cg02100150	PVT1	8	2	1.60156	OpenSea	Body
cg02104392	NA	2	2	3.81529	OpenSea	Intergenic
cg02109507	TRIM16	17	2	0.0121175	OpenSea	Body
cg02132667	NA	14	2	0.103724	OpenSea	Intergenic
cg02144874	KLHL30	2	2	1.86142	N_Shore	Promoter
cg02147797	PRICKLE2	3	6	2.34936	OpenSea	Promoter
cg02156723	NA	1	2	3.59628	OpenSea	Intergenic
cg02185007	NA	8	2	4.8077	OpenSea	Intergenic
cg02200207	PRR15	7	2	0.163319	N_Shore	5'UTR
cg02243276	AZIN1	8	3	-0.108197	N_Shelf	5'UTR
cg02273436	PDGFRA	4	6	-0.09869	OpenSea	Body
cg02289322	NSD1	5	3	0.0698942	S_Shelf	Body
cg02289754	MKNK1	1	3	-0.0829702	N_Shore	MultipleLocations
cg02300114	NA	12	3	1.0988	OpenSea	Intergenic
cg02314348	NA	15	2	1.85954	OpenSea	Intergenic
cg02331830	PLEC1	8	6	0.556385	N_Shore	Body
cg02366961	NA	11	3	-0.0118087	OpenSea	Intergenic
cg02394249	PLEKHG7	12	2	2.83588	OpenSea	Body
cg02412810	IQSEC3	12	3	0.360828	S_Shelf	MultipleLocations
cg02430902	PRKRIR	11	3	0.314759	N_Shore	Body
cg02441711	SECTM1	17	6	-0.168895	Island	5'UTR
cg02451516	RFWD3	16	3	0.241706	OpenSea	3'UTR
cg02470904	ABCB5	7	3	-0.12773	OpenSea	MultipleLocations
cg02515217	MIR21	17	6	3.49372	OpenSea	Promoter
cg02520593	SELPLG	12	3	0.687738	OpenSea	3'UTR
cg02524236	NA	10	2	1.77875	OpenSea	Intergenic
cg02544257	FUK	16	6	4.21293	S_Shelf	Body
cg02552255	SLC9A4	2	2	2.09538	OpenSea	Body
cg02566391	IL12RB2	1	2	4.15513	OpenSea	Body
cg02569509	NA	7	3	2.4081	OpenSea	Intergenic
cg02582848	NA	1	2	1.71703	OpenSea	Intergenic
cg02599361	ADAMTS2	5	3	0.184333	Island	Body
cg02604730	NA	16	2	3.95771	OpenSea	Intergenic
cg02636348	KCNMA1	10	2	1.9905	OpenSea	Body
cg02660643	ZCCHC14	16	2	1.41824	OpenSea	Body
cg02670637	NA	1	2	2.37135	OpenSea	Intergenic
cg02711479	STK40	1	3	0.58664	N_Shelf	5'UTR
cg02713832	CD6	11	2	1.81968	N_Shelf	Body
cg02723617	NA	7	6	2.28794	N_Shore	Promoter
cg02724909	CAMK2A	5	2	3.71702	OpenSea	Body
cg02765177	CUZD1	10	3	-0.115025	OpenSea	Promoter
cg02769743	TMEM201	1	3	3.41546	N_Shelf	Body
cg02771117	NA	8	2	1.13346	OpenSea	MultipleLocations
cg02773698	FCHSD2	11	3	1.98113	OpenSea	Body
cg02793828	NA	16	2	1.49551	N_Shore	Intergenic
cg02799090	NA	10	3	1.97763	N_Shore	Intergenic
cg02805890	NA	6	6	-0.195719	S_Shore	Intergenic
cg02820413	NA	16	2	3.55193	OpenSea	Intergenic
cg02824980	CYP4F12	19	6	0.435252	OpenSea	Promoter
cg02835462	MAST2	1	3	5.61212	OpenSea	Body
cg02842158	LMF2	22	3	0.0309837	N_Shore	Body
cg02853152	NA	4	6	0.270285	OpenSea	Intergenic
cg02886208	SPON1	11	3	4.88221	Island	Body
cg02892153	NA	18	6	0.295538	OpenSea	MultipleLocations
cg02899870	NECAB3	20	2	0.153039	N_Shore	Promoter
cg02915920	ABL1	9	2	0.669637	N_Shore	Body
cg02920600	DGKI	7	2	2.8225	OpenSea	Body
cg02923485	CAPN2	1	2	0.0418263	OpenSea	Body
cg02930667	CYP27A1	2	6	1.11528	OpenSea	Body
cg02931058	KLHL30	2	2	2.2303	N_Shore	Promoter
cg02950701	CCNY	10	3	0.712134	OpenSea	MultipleLocations
cg02965295	ANKRD44	2	2	0.834215	OpenSea	Body
cg02974085	NA	1	2	-0.105499	S_Shelf	Intergenic
cg02976723	NA	6	2	2.42656	OpenSea	Intergenic
cg02998240	NA	1	2	1.6601	OpenSea	Intergenic
cg03014829	NA	7	3	3.7485	Island	Intergenic
cg03018256	TTYH2	17	2	1.30354	OpenSea	Body
cg03025340	SLC10A3	X	3	0.103148	N_Shore	Body
cg03030267	NA	20	2	3.22673	OpenSea	MultipleLocations
cg03034696	CALM2	2	6	0.782291	N_Shelf	Body
cg03041510	LAMB1	7	2	1.59046	OpenSea	Body
cg03055671	TNFSF10	3	2	0.388987	OpenSea	Body
cg03064100	NA	2	6	3.91239	OpenSea	Intergenic
cg03078551	NA	17	6	-0.0618514	OpenSea	Intergenic
cg03097134	NA	6	2	0.163273	OpenSea	Intergenic
cg03109914	PNPLA2	11	3	-0.286294	N_Shore	Body
cg03116016	C16orf45	16	2	1.05904	OpenSea	Body
cg03128029	NOP58	2	6	0.238354	OpenSea	Body
cg03130910	NA	1	6	1.73474	OpenSea	Intergenic
cg03139377	SLC6A12	12	2	-0.0870972	OpenSea	Promoter
cg03169170	C16orf48	16	3	0.237584	N_Shore	Body
cg03184368	RBM47	4	3	0.277878	OpenSea	5'UTR
cg03191504	RNF149	2	2	1.79686	N_Shore	Body
cg03206044	ARHGAP10	4	2	0.917028	S_Shelf	Body
cg03221715	C3orf25	3	3	0.961417	S_Shore	Promoter
cg03222834	SHISA9	16	2	1.59174	OpenSea	Body
cg03224812	EFCAB4B	12	2	0.571373	OpenSea	5'UTR
cg03246914	TUBB1	20	2	0.775566	N_Shelf	Body
cg03254336	NA	10	6	3.67961	OpenSea	Intergenic
cg03276022	TAGLN	11	6	1.03306	OpenSea	Promoter
cg03281139	NFIC	19	6	1.0597	N_Shore	Body
cg03283694	SIGLEC11	19	2	0.0606383	OpenSea	Promoter
cg03290827	SEC14L1	17	3	-0.0477995	OpenSea	MultipleLocations
cg03291548	NA	22	3	2.38345	N_Shore	Intergenic
cg03304763	TEX12	11	2	2.01603	OpenSea	Promoter
cg03315407	ANKH	5	6	-0.321577	OpenSea	Body
cg03321553	LTK	15	2	0.290999	S_Shore	Promoter
cg03337430	EPHX1	1	3	0.0923398	OpenSea	Promoter
cg03349134	SCGN	6	2	0.624333	S_Shelf	Body
cg03354554	NA	11	6	-0.239423	S_Shore	Intergenic
cg03413355	NA	15	3	1.20216	S_Shore	Intergenic
cg03442254	TMEM52	1	3	-0.192892	N_Shore	3'UTR
cg03447547	IFI27	14	2	1.67833	OpenSea	Promoter
cg03451750	NA	16	3	-0.0920439	S_Shore	Intergenic
cg03454663	NA	3	6	0.688584	OpenSea	Intergenic
cg03467825	NA	2	2	0.887784	OpenSea	Intergenic
cg03499808	ARHGEF17	11	6	1.60118	Island	1stExon
cg03502601	RPTOR	17	2	0.96829	S_Shore	Body
cg03502889	ABTB2	11	6	0.271365	OpenSea	Body
cg03507593	NCOR2	12	2	0.668373	N_Shore	Body
cg03509949	MMP19	12	2	0.299378	OpenSea	Promoter
cg03518729	NA	1	2	-0.211475	OpenSea	Intergenic
cg03532331	NA	16	6	0.152847	OpenSea	Intergenic
cg03540589	CSRNP1	3	2	1.20029	N_Shore	5'UTR
cg03554573	C11orf53	11	2	1.07242	OpenSea	Body
cg03554855	NA	X	3	2.70847	N_Shore	Intergenic
cg03562120	WISP2	20	2	1.0177	OpenSea	Promoter
cg03568039	BCAS1	20	3	0.379006	OpenSea	3'UTR
cg03581311	NA	4	3	-0.08177	OpenSea	Intergenic
cg03585419	MYADM	19	6	-0.00940561	Island	Promoter
cg03586793	PPP1R13B	14	3	0.860926	N_Shore	Body
cg03599147	ODZ4	11	2	2.37741	OpenSea	Body
cg03603062	PDK4	7	3	2.92317	N_Shore	Body
cg03606725	NA	16	3	-0.0637356	OpenSea	Intergenic
cg03620376	CDC42EP5	19	6	0.484669	S_Shore	Promoter
cg03646329	NA	13	6	3.87061	OpenSea	MultipleLocations
cg03663556	NA	7	6	0.33221	OpenSea	Intergenic
cg03668763	ZNF143	11	2	0.537911	OpenSea	3'UTR
cg03693099	CEL	9	3	-0.0288731	OpenSea	Promoter
cg03695871	DKFZp761E198	11	3	1.87114	N_Shore	1stExon
cg03704667	NA	16	3	2.14162	OpenSea	MultipleLocations
cg03708045	KIAA0146	8	2	2.61198	OpenSea	Body
cg03727333	SGMS1	10	3	4.98837	N_Shelf	5'UTR
cg03756485	GNPTAB	12	2	0.816169	OpenSea	Body
cg03762081	KLK10	19	6	0.545868	S_Shore	Promoter
cg03793055	BCAR1	16	3	0.687235	S_Shelf	Promoter
cg03813377	NA	6	6	0.989789	OpenSea	Intergenic
cg03818307	ECM1	1	2	-0.0763963	OpenSea	Promoter
cg03833429	SRL	16	3	0.0764139	OpenSea	Body
cg03875819	NA	10	2	3.36225	OpenSea	Intergenic
cg03887721	NA	13	2	2.26332	OpenSea	Intergenic
cg03891318	NMNAT3	3	2	1.03287	OpenSea	5'UTR
cg03896685	NA	7	2	4.63875	S_Shelf	Intergenic
cg03899643	NA	1	6	1.92328	OpenSea	Intergenic
cg03906681	NA	15	2	0.254878	OpenSea	Intergenic
cg03921696	NA	3	2	1.6143	OpenSea	Intergenic
cg03939132	NA	1	3	0.356473	OpenSea	Intergenic
cg03951877	PHACTR1	6	3	-0.160015	OpenSea	Body
cg03981685	LOC339524	1	2	0.263429	N_Shore	Body
cg04011497	NA	17	3	-0.286623	OpenSea	Body
cg04031093	NA	1	2	0.181181	OpenSea	Intergenic
cg04045544	NA	16	2	0.505302	OpenSea	Intergenic
cg04051335	C5orf62	5	3	5.43837	N_Shore	Promoter
cg04060356	NA	20	2	2.77348	OpenSea	Intergenic
cg04091555	FRAS1	4	3	2.23257	OpenSea	Body
cg04094838	NA	2	2	2.98179	S_Shelf	Intergenic
cg04100337	SDK2	17	2	3.45179	OpenSea	Body
cg04130557	SORBS2	4	2	2.84974	OpenSea	5'UTR
cg04134748	PRDM16	1	3	2.13166	OpenSea	Body
cg04134755	TBCD	17	3	1.82598	Island	Body
cg04147593	SLC16A3	17	2	0.115434	S_Shore	Body
cg04148163	NA	10	2	0.123515	OpenSea	Intergenic
cg04150762	NA	11	2	0.596125	S_Shore	Intergenic
cg04157658	NA	11	2	2.63232	OpenSea	Intergenic
cg04159077	PPIF	10	3	0.371174	S_Shelf	Body
cg04211018	KANK4	1	3	-0.0519199	N_Shore	5'UTR
cg04214370	SMYD3	1	3	0.122239	OpenSea	Body
cg04214938	NA	2	2	2.5845	OpenSea	Intergenic
cg04228709	TIAM2	6	3	2.06564	N_Shelf	MultipleLocations
cg04233669	LOC153328	5	2	0.354352	S_Shelf	Body
cg04251828	CTRB1	16	3	0.89572	OpenSea	Promoter
cg04254769	NA	5	3	-0.0655287	OpenSea	Intergenic
cg04257163	NA	12	2	4.68059	OpenSea	Intergenic
cg04258138	NA	16	2	0.329832	N_Shelf	Intergenic
cg04270489	NA	11	2	5.72439	OpenSea	Intergenic
cg04276626	MIR21	17	2	7.70259	OpenSea	Promoter
cg04279411	NA	1	6	1.26864	OpenSea	Intergenic
cg04293526	ITM2C	2	6	-0.253295	Island	Body
cg04297507	SGMS2	4	3	1.56728	S_Shelf	5'UTR
cg04322486	VOPP1	7	6	0.175231	OpenSea	Body
cg04330881	CCNYL1	2	3	-0.270978	OpenSea	Body
cg04338890	NA	16	6	2.62197	N_Shelf	Intergenic
cg04355077	NOSIP	19	3	0.130901	Island	Body
cg04380269	NA	2	2	3.41228	OpenSea	Intergenic
cg04389994	CCDC109A	10	3	0.708469	OpenSea	Body
cg04416111	NA	16	2	4.05395	OpenSea	Intergenic
cg04452095	SEPT9	17	6	1.22286	OpenSea	MultipleLocations
cg04452534	MAP3K1	5	3	3.76941	OpenSea	Body
cg04489066	EHD4	15	3	0.285889	Island	Body
cg04494197	AP2A2	11	3	1.06854	S_Shore	3'UTR
cg04495354	PLLP	16	2	0.547719	OpenSea	Body
cg04499701	NA	11	2	2.24974	OpenSea	Intergenic
cg04532057	CACNA1G	17	3	2.2288	OpenSea	3'UTR
cg04540882	NA	17	2	1.63216	OpenSea	Intergenic
cg04589210	NA	2	2	-0.297234	Island	Intergenic
cg04590384	RASA3	13	3	0.389574	N_Shore	Body
cg04600000	RASA3	13	2	2.7225	OpenSea	Body
cg04625338	EGFR	7	2	5.14147	OpenSea	Body
cg04633683	MVP	16	6	0.12846	OpenSea	5'UTR
cg04650676	SEPT9	17	6	0.485939	OpenSea	MultipleLocations
cg04661436	MORF4L1	15	2	0.728284	S_Shelf	Body
cg04667180	GIMAP2	7	3	-0.0898392	OpenSea	Body
cg04688815	LOC100132163	X	3	2.65557	OpenSea	Promoter
cg04709306	IQGAP2	5	3	1.37639	S_Shelf	Body
cg04718050	NA	14	6	0.591771	N_Shore	Intergenic
cg04720592	FAM46C	1	3	0.373587	OpenSea	Body
cg04724556	NA	15	2	1.05547	OpenSea	Intergenic
cg04751761	SLC9A3R2	16	2	-0.274088	N_Shelf	Body
cg04760448	COL18A1	21	2	2.8404	Island	Body
cg04772025	NA	11	6	0.813767	OpenSea	Intergenic
cg04786142	NA	1	2	2.05452	OpenSea	Intergenic
cg04816311	C7orf50	7	3	0.415912	N_Shore	Body
cg04819959	NA	7	3	0.718336	S_Shore	MultipleLocations
cg04821520	NA	11	6	0.213366	OpenSea	Intergenic
cg04849850	NA	2	2	2.50185	OpenSea	Intergenic
cg04888360	CRTAC1	10	6	3.94283	OpenSea	Body
cg04892643	HDAC9	7	2	4.21833	OpenSea	Body
cg04908960	ZNF771	16	3	-0.0209987	N_Shelf	Body
cg04914221	TLN2	15	2	5.94163	OpenSea	Body
cg04921315	NA	16	2	0.428944	OpenSea	Intergenic
cg04943879	NA	1	2	1.07696	OpenSea	Intergenic
cg04955511	DGKB	7	3	-0.206055	OpenSea	Body
cg04957903	VPS41	7	2	1.43099	OpenSea	Body
cg04973802	A2BP1	16	3	-0.285306	OpenSea	5'UTR
cg04977528	HEYL	1	2	0.827278	OpenSea	3'UTR
cg04985372	LOC100132163	X	3	0.278138	OpenSea	Promoter
cg04990202	S100A16	1	2	2.89608	OpenSea	5'UTR
cg04997045	CTBP1	4	3	0.146204	N_Shore	MultipleLocations
cg05001389	GFI1B	9	6	-0.13431	OpenSea	Promoter
cg05025612	NRP2	2	3	0.0467922	OpenSea	Body
cg05033369	FCRLA	1	6	3.22235	OpenSea	Promoter
cg05044414	ABCC5	3	2	0.362138	N_Shore	5'UTR
cg05058846	KCNMA1	10	3	0.425655	OpenSea	Body
cg05076755	LRRC32	11	2	-0.133928	N_Shore	Promoter
cg05098381	FOXP1	3	3	1.91816	OpenSea	5'UTR
cg05101437	CDK6	7	6	-0.013375	OpenSea	Body
cg05155047	PLEKHG4B	5	2	2.11642	N_Shore	Body
cg05162256	USP46	4	3	0.967774	N_Shelf	MultipleLocations
cg05191839	NA	13	2	2.18178	OpenSea	Intergenic
cg05209306	ZFP36	19	6	3.33664	N_Shore	3'UTR
cg05216542	NA	16	2	1.10342	OpenSea	Intergenic
cg05221264	CELA2A	1	3	-0.112322	OpenSea	Body
cg05246522	KSR1	17	2	4.50174	OpenSea	Promoter
cg05257275	DKFZp761E198	11	3	2.63222	N_Shore	1stExon
cg05260031	CYHR1	8	3	-0.302084	S_Shore	Body
cg05267269	NPAS2	2	3	0.697779	OpenSea	5'UTR
cg05278955	NA	5	3	1.56727	N_Shore	Promoter
cg05292082	TIAM1	21	3	1.56727	N_Shore	5'UTR
cg05295688	PHF16	X	3	1.53171	N_Shore	Promoter
cg05296057	TLE2	19	2	2.25437	S_Shore	MultipleLocations
cg05307752	ARHGAP15	2	6	0.63892	OpenSea	Body
cg05318454	EML2	19	6	0.0941617	N_Shore	Body
cg05330121	C10orf41	10	3	0.229987	Island	Body
cg05331731	FAM38B	18	3	1.93735	N_Shore	Body
cg05333146	B3GNT9	16	3	2.24805	Island	Body
cg05337743	MYADM	19	6	1.20213	Island	Promoter
cg05347456	DPEP1	16	6	-0.000184094	OpenSea	5'UTR
cg05349016	NMT1	17	2	4.56604	OpenSea	Body
cg05349077	PIGQ	16	3	0.0558493	S_Shore	Body
cg05363955	DOCK10	2	2	4.53385	OpenSea	Body
cg05376228	SBNO2	19	6	1.38852	Island	Body
cg05376738	NSL1	1	2	0.571682	OpenSea	Body
cg05390685	NA	6	3	0.600017	Island	Intergenic
cg05393023	SFT2D2	1	2	0.475584	N_Shore	Promoter
cg05393086	NA	16	2	2.3154	OpenSea	Intergenic
cg05406088	NA	15	6	1.29414	S_Shore	Intergenic
cg05411980	NA	X	3	0.298985	N_Shelf	Intergenic
cg05418947	NA	13	2	0.600683	OpenSea	Intergenic
cg05467676	NA	3	6	-0.0969272	OpenSea	Intergenic
cg05471495	NA	2	6	0.983209	OpenSea	Intergenic
cg05475485	TCIRG1	11	3	1.07496	S_Shelf	MultipleLocations
cg05490233	PLXND1	3	3	-0.321131	N_Shelf	Body
cg05492387	RAP1GDS1	4	2	0.378123	OpenSea	Body
cg05501617	IRF2	4	2	1.17997	OpenSea	Body
cg05526341	LRIG1	3	3	3.80047	OpenSea	Body
cg05541747	MAPRE2	18	3	-0.273693	N_Shelf	MultipleLocations
cg05546264	NA	4	3	-0.216099	OpenSea	Intergenic
cg05552490	NA	6	3	0.110037	OpenSea	Intergenic
cg05554151	MT1G	16	3	0.00783014	N_Shore	Body
cg05579652	CACNA1C	12	6	0.507939	OpenSea	Body
cg05617413	FBRSL1	12	6	-0.0194945	Island	Promoter
cg05622577	NA	10	2	0.0355676	OpenSea	Intergenic
cg05652225	PLXDC1	17	2	6.03733	OpenSea	Body
cg05662325	NA	10	2	5.92069	OpenSea	Intergenic
cg05663453	ZBTB40	1	3	0.17412	S_Shelf	5'UTR
cg05673882	POLK	5	6	0.100143	OpenSea	Body
cg05687174	NA	5	3	0.491858	OpenSea	Intergenic
cg05700897	LOC148696	1	3	-0.20221	OpenSea	Promoter
cg05704183	NA	2	2	2.63787	OpenSea	Intergenic
cg05713044	MYO10	5	3	-0.313997	OpenSea	Body
cg05716726	ZNF204P	6	2	-0.067528	S_Shore	Promoter
cg05727199	EXPH5	11	2	1.71601	OpenSea	MultipleLocations
cg05729490	NA	7	6	4.03132	OpenSea	Intergenic
cg05730975	SPAG16	2	2	2.88968	OpenSea	Body
cg05749855	ANKRD11	16	3	0.411002	OpenSea	5'UTR
cg05757474	MACROD1	11	3	0.464763	OpenSea	Body
cg05762671	KCTD19	16	2	2.23899	OpenSea	Body
cg05778494	NA	1	2	1.85423	S_Shore	Intergenic
cg05783449	SERTAD2	2	3	1.48263	OpenSea	5'UTR
cg05784862	KSR1	17	2	4.09744	OpenSea	Promoter
cg05810177	NA	7	2	1.13983	OpenSea	Intergenic
cg05817709	RARRES3	11	2	0.0735334	OpenSea	Promoter
cg05817845	JPH2	20	6	1.26712	OpenSea	Promoter
cg05827190	MFSD7	4	2	1.43326	Island	Body
cg05890855	NA	2	2	5.79116	OpenSea	Intergenic
cg05897963	PLEKHF1	19	6	1.31298	S_Shore	5'UTR
cg05912338	NA	11	2	2.80956	OpenSea	Intergenic
cg05932360	JARID2	6	3	0.701709	OpenSea	Body
cg05964918	C10orf129	10	3	0.00588433	OpenSea	Promoter
cg05971148	ACTB	7	6	-0.208759	N_Shore	Body
cg05973398	RUNX1	21	6	1.00157	OpenSea	Body
cg05977376	BRE	2	2	2.10852	OpenSea	3'UTR
cg05981038	CARD6	5	6	-0.297181	OpenSea	1stExon
cg05985821	NA	8	6	0.0402498	OpenSea	Intergenic
cg06005318	TUBB	6	6	2.75193	S_Shore	Body
cg06012872	NA	10	6	2.61857	OpenSea	Intergenic
cg06017490	NA	7	3	0.942285	S_Shore	Intergenic
cg06028808	NA	11	6	0.156035	OpenSea	Intergenic
cg06048750	KLF6	10	2	-0.307679	Island	Body
cg06072036	PNPLA2	11	3	4.56894	N_Shore	Body
cg06075789	NA	19	6	-0.223261	Island	Intergenic
cg06082883	DPEP1	16	2	2.27883	OpenSea	Promoter
cg06112171	NA	6	2	3.11975	OpenSea	Intergenic
cg06126421	NA	6	6	0.0956977	OpenSea	Intergenic
cg06130787	KLK10	19	6	1.73265	S_Shore	Promoter
cg06135425	PDE7B	6	2	1.14715	OpenSea	Body
cg06173663	CUX1	7	2	0.730073	OpenSea	Body
cg06197966	SVIL	10	6	0.397914	OpenSea	5'UTR
cg06213876	NOMO3	16	3	0.731761	OpenSea	Body
cg06272045	NA	15	2	0.243482	OpenSea	Intergenic
cg06278108	MEGF11	15	6	0.145558	N_Shore	Body
cg06280807	NA	2	2	2.75956	S_Shelf	Intergenic
cg06294376	FSCN3	7	3	0.127478	OpenSea	Promoter
cg06333233	CREG2	2	2	2.4801	OpenSea	3'UTR
cg06342072	NA	13	2	1.15352	OpenSea	Intergenic
cg06360604	CAPZB	1	2	2.85146	OpenSea	Body
cg06362313	GAPDH	12	6	-0.10496	S_Shore	Body
cg06401414	EIF2C2	8	2	1.70269	OpenSea	Body
cg06407390	NA	10	3	-0.194919	S_Shore	Intergenic
cg06419180	CSGALNACT1	8	3	0.722996	OpenSea	MultipleLocations
cg06433467	NA	5	6	0.168059	OpenSea	Intergenic
cg06434490	NA	6	2	1.4843	OpenSea	Intergenic
cg06438559	SPOCK1	5	2	1.38253	OpenSea	Body
cg06439589	SSR4	X	3	0.791928	S_Shore	Body
cg06440348	PRDM8	4	3	0.527464	S_Shore	5'UTR
cg06449094	PNPLA2	11	3	4.71606	N_Shore	Body
cg06458557	NA	16	2	0.385764	S_Shelf	Intergenic
cg06469726	NA	2	6	2.57185	S_Shore	Intergenic
cg06471596	CUX1	7	2	1.13042	OpenSea	Body
cg06503286	NA	2	3	0.107717	OpenSea	Intergenic
cg06511330	NA	1	2	0.768449	OpenSea	Intergenic
cg06521357	DOK7	4	6	0.14905	Island	Body
cg06528626	LMO3	12	3	1.8151	OpenSea	Promoter
cg06535102	NA	1	3	1.53019	OpenSea	Intergenic
cg06545761	ZCCHC14	16	2	0.273723	Island	3'UTR
cg06546193	NA	4	3	0.638071	OpenSea	Intergenic
cg06547285	FAM113B	12	2	0.627354	S_Shore	3'UTR
cg06559575	IGFBP6	12	2	0.18951	N_Shore	Promoter
cg06560379	NFKBIE	6	6	0.849093	N_Shore	Body
cg06580770	TNXB	6	2	3.56393	N_Shore	Body
cg06582663	BAIAP2	17	3	0.0532954	N_Shelf	Body
cg06584433	CUZD1	10	3	0.850099	OpenSea	Promoter
cg06588782	NA	2	3	1.80975	OpenSea	Intergenic
cg06601579	NA	7	3	0.0652659	OpenSea	Intergenic
cg06613738	C16orf45	16	2	1.02703	OpenSea	Body
cg06616710	MARVELD1	10	6	0.181106	Island	Promoter
cg06624527	CD4	12	6	0.512525	OpenSea	Promoter
cg06639053	NA	12	2	1.34344	S_Shelf	Intergenic
cg06663317	MT2A	16	2	-0.18662	N_Shore	Promoter
cg06665109	MYADM	19	6	0.333135	Island	Promoter
cg06665622	RCAN2	6	2	3.18836	OpenSea	Promoter
cg06688293	NA	5	3	0.696296	S_Shelf	Intergenic
cg06720722	TP63	3	2	3.62074	OpenSea	Promoter
cg06726231	CECR1	22	2	2.77383	OpenSea	Body
cg06735243	NGEF	2	2	2.50837	S_Shore	Body
cg06752157	MYST4	10	3	-0.154523	OpenSea	Body
cg06762457	ZC3H12D	6	6	2.88862	OpenSea	Promoter
cg06783197	PACS2	14	2	0.218191	S_Shore	Body
cg06788267	NA	1	6	0.0975957	OpenSea	Intergenic
cg06795649	NA	15	2	-0.123789	OpenSea	Intergenic
cg06799735	AHNAK2	14	2	2.05696	OpenSea	Body
cg06807928	NA	13	3	-0.220687	N_Shore	Intergenic
cg06818435	YARS	1	3	2.26375	N_Shelf	Body
cg06819373	PTPRN2	7	2	0.229313	OpenSea	Body
cg06851151	NA	5	2	2.72377	OpenSea	Intergenic
cg06876872	ARL8A	1	3	0.404456	N_Shelf	Body
cg06893288	GALNT9	12	3	0.469169	Island	Body
cg06942111	VAV3	1	2	1.72061	OpenSea	3'UTR
cg06946797	NA	16	6	0.0782298	OpenSea	Intergenic
cg06968859	CTNNA2	2	2	5.66077	OpenSea	Body
cg06998224	NA	5	3	1.69966	OpenSea	Intergenic
cg07003407	LOC284837	21	6	0.357296	OpenSea	Promoter
cg07008591	TEAD1	11	2	1.29043	OpenSea	Body
cg07011538	NA	2	2	2.55066	N_Shelf	Intergenic
cg07014126	NA	6	3	3.84712	OpenSea	Intergenic
cg07041720	LFNG	7	2	2.06701	N_Shore	MultipleLocations
cg07045089	TP73	1	2	0.964296	N_Shelf	Body
cg07050611	FBXW8	12	3	0.213896	OpenSea	3'UTR
cg07064720	NA	15	2	0.695153	OpenSea	Intergenic
cg07080653	LNX1	4	2	2.34834	OpenSea	Body
cg07094298	TNIP2	4	6	2.63675	OpenSea	Body
cg07101841	SEPT9	17	6	0.47234	OpenSea	MultipleLocations
cg07126235	CUL9	6	6	1.69625	OpenSea	3'UTR
cg07127410	ZNRF3	22	2	1.41006	S_Shore	Body
cg07140459	XRN1	3	2	-0.31027	N_Shore	Body
cg07143863	NA	12	2	6.51133	OpenSea	Intergenic
cg07146718	FGF13	X	3	0.274839	OpenSea	Body
cg07148651	NA	8	3	0.55741	OpenSea	Intergenic
cg07157333	TMC5	16	2	0.272939	S_Shore	5'UTR
cg07165167	NA	1	6	0.963396	N_Shore	Promoter
cg07177011	TMEM52	1	3	0.73489	N_Shore	3'UTR
cg07186138	APOBEC3C	22	6	0.224156	OpenSea	Body
cg07188648	C11orf88	11	6	-0.247767	OpenSea	Body
cg07207490	PHLDB1	11	2	0.380441	OpenSea	Body
cg07220152	NA	6	6	0.356191	OpenSea	Intergenic
cg07248223	CCR7	17	2	0.819355	OpenSea	Body
cg07260017	CSF1R	5	2	2.86199	OpenSea	5'UTR
cg07266046	NA	2	3	-0.0190813	OpenSea	Intergenic
cg07268240	NA	16	3	0.319515	OpenSea	Intergenic
cg07271473	NCRNA00114	21	3	0.741887	OpenSea	MultipleLocations
cg07298347	FMNL2	2	2	2.51977	OpenSea	Body
cg07326665	PDIA2	16	3	1.49398	Island	Body
cg07328664	DIS3L2	2	2	1.059	OpenSea	Body
cg07330481	ARL5C	17	3	3.42245	S_Shore	Promoter
cg07340025	NA	5	6	0.430322	OpenSea	Intergenic
cg07348922	B3GALT4	6	6	-0.286808	Island	Promoter
cg07356549	NA	1	6	0.111945	OpenSea	Intergenic
cg07372195	ABCA5	17	3	-0.0701971	OpenSea	Promoter
cg07380200	FBN1	15	2	2.71235	OpenSea	Body
cg07382998	TIMP2	17	6	-0.317982	OpenSea	Body
cg07394914	IRF2	4	6	0.250262	OpenSea	5'UTR
cg07405121	SLC9A3R2	16	2	0.125147	N_Shelf	Body
cg07421737	TCIRG1	11	3	-0.261301	OpenSea	Body
cg07424400	IL29	19	2	-0.300565	OpenSea	Promoter
cg07427475	PLEC1	8	2	-0.3007	N_Shore	Body
cg07431888	ABAT	16	3	0.230726	OpenSea	Promoter
cg07444323	ADAM33	20	3	1.93253	Island	Body
cg07444414	PRRT1	6	3	1.26153	N_Shore	Body
cg07451762	NA	16	2	0.347313	S_Shelf	Intergenic
cg07469691	NA	X	3	0.778846	N_Shelf	Intergenic
cg07480640	PRICKLE2	3	6	1.16783	OpenSea	Promoter
cg07484739	NA	2	2	0.462334	S_Shore	Intergenic
cg07496207	ERGIC1	5	3	2.8722	OpenSea	Body
cg07499182	STARD13	13	6	2.17421	OpenSea	Body
cg07507418	TRERF1	6	6	1.42147	OpenSea	5'UTR
cg07533239	PLEKHG6	12	6	6.62557	S_Shelf	MultipleLocations
cg07537821	CRTAM	11	6	0.126804	OpenSea	Body
cg07540634	PLEK2	14	2	2.51788	N_Shore	Body
cg07563611	VAC14	16	2	2.15245	N_Shore	Body
cg07563944	CBFA2T3	16	2	1.0861	S_Shelf	Body
cg07589202	NA	2	2	3.74281	OpenSea	Intergenic
cg07605229	MAP2	2	3	1.61669	OpenSea	5'UTR
cg07621385	MYLK	3	2	1.09109	OpenSea	5'UTR
cg07639783	NA	7	2	2.86815	S_Shore	MultipleLocations
cg07639982	CAMK1D	10	3	2.7757	OpenSea	Body
cg07655487	NA	11	6	0.297971	OpenSea	Intergenic
cg07702235	NA	2	2	4.5682	OpenSea	Intergenic
cg07707505	TNFRSF8	1	3	2.73648	OpenSea	MultipleLocations
cg07710971	GPT2	16	3	0.2233	S_Shore	MultipleLocations
cg07713705	KCNJ1	11	3	-0.107357	OpenSea	Promoter
cg07717512	HCG22	6	2	0.151417	OpenSea	Body
cg07727594	SLC13A3	20	2	0.551563	OpenSea	3'UTR
cg07734159	VCL	10	3	2.21667	OpenSea	Body
cg07737063	NA	11	3	-0.160999	S_Shelf	Intergenic
cg07747616	BMP6	6	3	2.87753	S_Shore	Body
cg07754940	NA	10	2	0.0566342	OpenSea	Intergenic
cg07805542	PIK3CD	1	6	2.16068	S_Shelf	Body
cg07814932	ADAM30	1	3	2.04014	N_Shore	1stExon
cg07828169	SEPT8	5	3	1.30617	S_Shore	Promoter
cg07842521	NA	16	2	0.457519	N_Shore	Intergenic
cg07866909	NA	2	2	3.24025	OpenSea	Intergenic
cg07872947	PXDN	2	3	0.178355	OpenSea	Body
cg07873155	POLR1D	13	3	-0.196125	S_Shore	MultipleLocations
cg07924503	SPG7	16	6	-0.317483	N_Shore	Promoter
cg07927984	PCSK6	15	2	0.0300948	Island	Body
cg07935264	IL1B	2	2	0.303827	OpenSea	Promoter
cg07948480	NA	2	2	3.05322	OpenSea	Intergenic
cg07960624	SAMD12	8	2	-0.0264675	OpenSea	3'UTR
cg07986257	NA	6	2	0.499421	OpenSea	Intergenic
cg08055087	RREB1	6	6	0.831699	Island	Promoter
cg08076266	TMEM37	2	6	0.123953	Island	Body
cg08122151	NA	11	2	0.930378	OpenSea	Intergenic
cg08123444	NA	2	2	-0.0542238	OpenSea	Intergenic
cg08137085	C7orf50	7	3	0.451418	N_Shelf	Body
cg08140114	HECA	6	2	4.3354	OpenSea	Body
cg08186575	SH3GL1	19	3	0.500841	Island	Body
cg08208899	NA	2	3	0.0379102	OpenSea	Intergenic
cg08210681	NA	11	2	0.401959	N_Shelf	Intergenic
cg08220120	LOC389333	5	2	0.556511	Island	MultipleLocations
cg08238265	SYNE2	14	3	0.375979	OpenSea	MultipleLocations
cg08243465	PMEPA1	20	2	0.511272	OpenSea	MultipleLocations
cg08244181	CPA1	7	3	0.819101	S_Shore	Body
cg08256691	RIT1	1	3	-0.10629	OpenSea	Promoter
cg08284233	PDILT	16	2	0.885224	OpenSea	3'UTR
cg08289056	PFKFB3	10	3	1.72114	OpenSea	Body
cg08294136	NA	5	2	0.0146667	OpenSea	Intergenic
cg08296263	KIF13B	8	3	0.456484	OpenSea	Body
cg08302480	MYADM	19	2	0.797942	N_Shore	Promoter
cg08305942	NA	16	2	1.89352	OpenSea	Intergenic
cg08320122	NA	4	3	1.11079	OpenSea	Intergenic
cg08339172	CCDC46	17	2	0.0824107	OpenSea	Body
cg08351085	GRTP1	13	3	-0.220521	S_Shelf	Body
cg08375396	NA	11	2	2.39149	OpenSea	Intergenic
cg08375658	KLK12	19	2	1.01929	S_Shelf	Promoter
cg08399444	GSG1	12	3	-0.184532	OpenSea	MultipleLocations
cg08409642	MT2A	16	6	-0.0207144	N_Shore	Promoter
cg08412913	NA	16	6	-0.00276058	OpenSea	Intergenic
cg08423857	NA	16	2	1.48023	OpenSea	Intergenic
cg08428292	NA	16	2	3.16077	N_Shore	Intergenic
cg08447992	PPP1R3C	10	3	0.0907355	N_Shelf	3'UTR
cg08452061	DUSP1	5	6	-0.179861	S_Shore	Promoter
cg08455073	GPNMB	7	2	4.22755	N_Shore	Promoter
cg08467103	SPRED2	2	2	0.44681	OpenSea	MultipleLocations
cg08476984	NA	10	2	3.27116	OpenSea	Intergenic
cg08477158	BCAS3	17	2	0.148391	OpenSea	Body
cg08482837	NA	2	2	2.21506	Island	Intergenic
cg08485158	CLPS	6	3	0.409609	OpenSea	Promoter
cg08497239	NA	16	2	0.721164	S_Shelf	Intergenic
cg08511818	HM13	20	3	1.29148	S_Shore	Body
cg08514385	NA	13	2	0.0543244	OpenSea	Intergenic
cg08521995	ANK1	8	2	2.83495	S_Shelf	Body
cg08540745	NA	1	3	0.611355	N_Shelf	Intergenic
cg08542751	GABRP	5	3	0.0794908	OpenSea	Body
cg08554554	ARFRP1	20	2	1.57759	S_Shelf	3'UTR
cg08564487	SEPT9	17	2	3.19713	OpenSea	MultipleLocations
cg08614871	KLF6	10	6	4.01361	S_Shore	Body
cg08622198	CHRM3	1	2	0.536595	OpenSea	5'UTR
cg08640824	SKI	1	6	3.26827	S_Shore	Body
cg08656816	CCL5	17	2	2.23376	OpenSea	Promoter
cg08679800	NA	8	2	0.501813	OpenSea	Intergenic
cg08687540	LSP1	11	2	1.16008	N_Shore	MultipleLocations
cg08692423	PDXK	21	6	0.197706	Island	Body
cg08697732	NA	17	2	3.02413	N_Shore	Intergenic
cg08712082	GARS	7	3	0.105092	OpenSea	3'UTR
cg08721026	NA	1	6	0.73615	OpenSea	Intergenic
cg08731435	ULK1	12	3	2.66216	S_Shore	Body
cg08751451	PRKG1	10	2	0.957425	OpenSea	Body
cg08751950	EIF3B	7	3	-0.305287	N_Shelf	Body
cg08752433	PPTC7	12	2	0.517245	N_Shelf	Body
cg08765100	PRICKLE2	3	2	-0.0427245	OpenSea	Promoter
cg08765199	CPA1	7	3	-0.284439	Island	Body
cg08783616	C17orf76	17	6	3.16082	OpenSea	Body
cg08789970	NA	2	3	2.20165	OpenSea	Intergenic
cg08822075	NFE2L3	7	2	-0.18668	S_Shore	Body
cg08823209	FXYD3	19	6	2.8138	N_Shelf	Body
cg08824384	AIG1	6	6	1.06915	OpenSea	Body
cg08844698	NA	16	2	0.260106	OpenSea	Intergenic
cg08858245	SH3BP4	2	3	-0.0535878	S_Shelf	5'UTR
cg08884752	SKI	1	6	1.56034	S_Shore	Body
cg08913523	NA	8	2	-0.272895	OpenSea	Intergenic
cg08916374	NA	1	6	1.78743	N_Shore	Promoter
cg08923594	CAMTA1	1	2	4.17934	OpenSea	Body
cg08924023	NA	13	2	5.5198	OpenSea	Intergenic
cg08928958	PPARGC1B	5	6	0.433664	OpenSea	Body
cg08934319	ROBO1	3	3	-0.285798	OpenSea	Body
cg09030187	NA	1	2	2.00765	OpenSea	Intergenic
cg09033006	C1orf100	1	6	0.214928	OpenSea	5'UTR
cg09067029	PLA2G4A	1	3	0.0248242	OpenSea	Body
cg09075968	PCID2	13	2	0.495463	OpenSea	Body
cg09084279	FSCN2	17	2	4.37473	Island	Promoter
cg09093656	TRPV2	17	2	-0.104654	OpenSea	Body
cg09106231	NA	1	2	3.81543	OpenSea	Intergenic
cg09138865	LDB3	10	3	1.35494	OpenSea	Promoter
cg09142135	TCIRG1	11	3	0.712268	S_Shelf	MultipleLocations
cg09146813	ZNF354B	5	2	2.87445	N_Shore	Promoter
cg09159285	KLHL21	1	6	0.879174	S_Shore	Promoter
cg09161419	PVRL1	11	3	0.765739	OpenSea	Body
cg09166410	C13orf16	13	2	0.83167	OpenSea	Body
cg09173378	KCNT2	1	2	2.56308	OpenSea	Body
cg09182455	CORO1C	12	2	-0.0793599	OpenSea	5'UTR
cg09183450	AHNAK	11	6	1.53927	OpenSea	5'UTR
cg09187338	NA	7	2	1.06836	OpenSea	Intergenic
cg09220326	CDCP1	3	6	0.483186	OpenSea	Body
cg09220563	NA	14	3	0.917584	OpenSea	Intergenic
cg09222367	IQGAP1	15	2	2.96159	OpenSea	Body
cg09232358	NA	14	2	1.55347	OpenSea	Intergenic
cg09240693	NA	2	2	0.873366	Island	Intergenic
cg09274344	NA	16	2	2.53927	Island	Intergenic
cg09307431	NA	12	2	4.63072	OpenSea	Intergenic
cg09310065	WDR20	14	3	-0.116298	OpenSea	Body
cg09318162	PPP1R2P1	6	3	3.44062	Island	Body
cg09318763	NA	11	2	0.103587	OpenSea	Intergenic
cg09326087	CABC1	1	3	-0.174694	N_Shelf	Body
cg09347176	DPEP1	16	2	2.95739	OpenSea	Promoter
cg09350411	PTPRN2	7	2	1.48894	N_Shore	Body
cg09412882	MICAL2	11	3	0.621655	OpenSea	Body
cg09427374	ST3GAL5	2	3	-0.219115	OpenSea	MultipleLocations
cg09427718	PPARGC1A	4	3	0.77357	OpenSea	Body
cg09432376	APOL6	22	2	-0.149679	OpenSea	Promoter
cg09435170	NA	4	6	1.00697	OpenSea	Intergenic
cg09442613	NA	12	2	3.42297	OpenSea	Intergenic
cg09462956	SLC9A3R2	16	2	0.680352	N_Shelf	Body
cg09474442	TMEM37	2	6	0.631671	N_Shore	Body
cg09480190	KIAA0182	16	3	1.47236	S_Shore	MultipleLocations
cg09491120	FOXF2	6	3	1.97332	S_Shore	Body
cg09502149	SLC2A1	1	2	0.821199	OpenSea	Body
cg09535960	LOXL2	8	6	0.239285	OpenSea	Body
cg09537792	ANKRD11	16	3	0.263021	S_Shore	5'UTR
cg09591329	MAP4K4	2	3	0.170898	OpenSea	Body
cg09596722	NA	2	3	-0.105389	N_Shore	Intergenic
cg09611620	FOXP1	3	2	3.179	OpenSea	5'UTR
cg09612099	YAP1	11	2	4.84886	OpenSea	Body
cg09621958	NA	3	6	-0.289013	OpenSea	Intergenic
cg09641127	KLF11	2	3	0.449796	OpenSea	3'UTR
cg09682796	ZMYND10	3	6	-0.182011	Island	Promoter
cg09709600	EHBP1L1	11	3	2.04249	Island	Body
cg09743650	KIAA0182	16	3	0.559788	Island	MultipleLocations
cg09773238	NA	11	2	3.98284	OpenSea	Intergenic
cg09788586	RBM19	12	3	-0.295742	OpenSea	Body
cg09791621	NA	16	2	0.304919	Island	Intergenic
cg09811510	SCHIP1	3	2	2.08966	OpenSea	Body
cg09817016	KDM3B	5	6	2.53643	S_Shore	Body
cg09827433	FAM5B	1	3	0.0892517	OpenSea	Body
cg09827761	NA	15	6	1.52285	Island	Intergenic
cg09836921	IFT140	16	2	0.82852	N_Shore	Body
cg09840386	BAIAP2	17	3	-0.197549	OpenSea	Body
cg09845489	PTPRN2	7	6	-0.10441	S_Shore	Body
cg09845604	PRDM16	1	6	0.017751	OpenSea	Body
cg09861057	TDRD10	1	2	3.05912	OpenSea	Body
cg09889848	DIP2C	10	6	-0.0875361	S_Shore	Body
cg09895653	MIOX	22	2	2.11858	OpenSea	Promoter
cg09895822	BRF1	14	3	0.145297	Island	Body
cg09907068	HECW2	2	2	1.74037	OpenSea	Body
cg09920804	PLAT	8	2	3.96032	OpenSea	5'UTR
cg09923593	CEP68	2	3	1.57025	S_Shelf	5'UTR
cg09941143	NOSIP	19	3	1.88131	Island	Body
cg09947026	USP46	4	3	0.305155	N_Shelf	MultipleLocations
cg09956615	TTYH3	7	6	-0.158833	S_Shore	Body
cg09960641	LOC100128675	19	2	3.22151	OpenSea	Promoter
cg09988805	NA	2	2	2.18899	OpenSea	Intergenic
cg09990194	TTLL5	14	2	3.85588	OpenSea	Body
cg10017293	NA	12	6	0.824607	OpenSea	MultipleLocations
cg10064525	FNDC7	1	2	3.55152	OpenSea	Body
cg10086966	NA	2	3	0.430987	N_Shelf	Intergenic
cg10097313	NA	14	2	1.9453	OpenSea	Intergenic
cg10101109	ERP29	12	3	0.330914	S_Shelf	Body
cg10110335	NA	3	2	3.47601	N_Shelf	Body
cg10120807	VPS4A	16	3	0.0994541	OpenSea	Body
cg10124254	STIM1	11	3	1.00697	OpenSea	Body
cg10126234	ZFYVE21	14	3	-0.0610631	S_Shore	Body
cg10130564	TAGLN	11	2	2.57494	OpenSea	Promoter
cg10134799	NA	6	2	2.84062	OpenSea	Intergenic
cg10143731	BAT2L2	1	2	3.39908	N_Shore	Promoter
cg10162251	RNF144A	2	3	1.58888	OpenSea	5'UTR
cg10164795	NA	10	3	0.321705	N_Shelf	Intergenic
cg10177528	TRAF5	1	3	-0.173931	N_Shore	Promoter
cg10179363	ANPEP	15	3	0.269672	OpenSea	5'UTR
cg10193069	NOSIP	19	3	-0.151187	Island	3'UTR
cg10213658	NA	7	2	4.67868	OpenSea	Intergenic
cg10225951	CPNE7	16	2	2.64328	Island	Body
cg10249734	SECTM1	17	2	1.98128	Island	Promoter
cg10275917	COL28A1	7	2	3.27385	OpenSea	Body
cg10277836	SLC30A6	2	3	0.293229	OpenSea	3'UTR
cg10308396	DNAH17	17	3	0.375175	OpenSea	Body
cg10314760	FGFR2	10	3	-0.200568	N_Shelf	Promoter
cg10316899	MACF1	1	2	2.87747	OpenSea	Body
cg10356210	KCNK3	2	3	0.320088	N_Shelf	Body
cg10366867	FAM38A	16	3	0.368521	S_Shore	Body
cg10371155	MED1	17	2	-0.129639	S_Shelf	3'UTR
cg10377510	NA	1	6	0.178348	OpenSea	Intergenic
cg10410146	POLM	7	2	4.04679	OpenSea	3'UTR
cg10416784	NA	2	2	2.38925	OpenSea	Intergenic
cg10433327	NEDD4	15	2	1.80815	OpenSea	MultipleLocations
cg10433549	NA	17	3	2.54246	N_Shelf	Intergenic
cg10453071	DOK4	16	6	0.312854	OpenSea	Body
cg10462187	BTBD16	10	2	0.919424	OpenSea	Body
cg10481072	CDK6	7	3	0.939454	N_Shelf	Body
cg10533159	LOC148696	1	3	-0.0374809	OpenSea	Body
cg10534873	PELI2	14	3	0.633895	OpenSea	Body
cg10547050	PHF12	17	6	0.559439	OpenSea	Body
cg10558233	NA	8	6	0.854119	OpenSea	Intergenic
cg10575547	TRERF1	6	2	1.79417	OpenSea	5'UTR
cg10583414	HDAC7	12	6	0.54733	Island	Body
cg10633051	XIRP2	2	3	3.0417	OpenSea	Body
cg10633838	B3GALT4	6	6	-0.231817	Island	1stExon
cg10656845	POLD2	7	3	0.636253	N_Shelf	Body
cg10663897	NA	2	2	-0.146329	OpenSea	Intergenic
cg10665892	CACNA2D4	12	2	-0.320864	OpenSea	Body
cg10667102	NA	19	2	0.46577	N_Shore	Intergenic
cg10734448	TNXB	6	3	0.20252	N_Shelf	Body
cg10769531	NA	7	2	4.02576	OpenSea	MultipleLocations
cg10776230	KIF26B	1	3	0.661076	Island	Body
cg10778971	IFI27	14	2	3.56502	OpenSea	Promoter
cg10800620	NA	2	2	1.36598	OpenSea	Intergenic
cg10811502	MYLK2	20	3	-0.3021	N_Shelf	5'UTR
cg10826733	FLNC	7	3	1.01812	Island	Body
cg10835083	EPHA4	2	2	2.82288	OpenSea	Body
cg10880902	NA	1	6	3.00224	N_Shore	Intergenic
cg10881225	TAF1B	2	6	0.792838	S_Shore	Body
cg10888242	SAMD4A	14	3	-0.274541	OpenSea	Body
cg10907912	STK17B	2	2	0.116992	OpenSea	Body
cg10909506	ORMDL3	17	3	1.8969	N_Shore	5'UTR
cg10933959	FLJ42289	15	2	-0.308749	S_Shore	MultipleLocations
cg10954944	NA	3	2	1.47644	OpenSea	Intergenic
cg10959711	S100A6	1	6	1.30412	S_Shore	Promoter
cg10960709	RAB19	7	3	0.100265	OpenSea	Body
cg10965581	NA	6	2	2.20084	OpenSea	Intergenic
cg10976218	RASA3	13	2	2.05372	S_Shore	Body
cg11006453	EIF2C2	8	2	2.20416	OpenSea	Body
cg11030420	MAP7	6	3	-0.206871	OpenSea	Body
cg11032810	MAML3	4	2	1.11977	OpenSea	Body
cg11041817	HOXB7	17	3	0.411144	Island	Body
cg11092836	NA	11	2	2.5563	OpenSea	Intergenic
cg11114242	MAP7	6	3	0.434619	OpenSea	Body
cg11123744	SLC6A19	5	2	0.336107	Island	Promoter
cg11124652	NA	2	3	0.120589	OpenSea	Intergenic
cg11152384	NA	11	6	1.19767	OpenSea	Intergenic
cg11165391	NA	1	2	-0.0642109	OpenSea	Intergenic
cg11170179	KLK10	19	6	0.428827	Island	5'UTR
cg11206634	SFT2D3	2	2	0.872018	N_Shore	Promoter
cg11209521	GNG12	1	3	0.847975	OpenSea	5'UTR
cg11221656	NA	13	2	6.0652	OpenSea	Intergenic
cg11228682	ATXN1	6	6	2.29349	OpenSea	Body
cg11235594	NPHP1	2	2	1.56618	OpenSea	Body
cg11270070	ZMYND10	3	6	1.53124	Island	Promoter
cg11278749	NA	5	2	1.30689	OpenSea	Intergenic
cg11288831	RASA3	13	2	0.224701	S_Shore	Body
cg11293828	NA	12	6	4.99024	N_Shore	Intergenic
cg11303839	CCL26	7	2	0.595244	OpenSea	5'UTR
cg11316517	NA	5	2	0.385606	OpenSea	Intergenic
cg11316887	SVIL	10	2	2.63641	OpenSea	Promoter
cg11320499	ABCC5	3	3	1.33412	OpenSea	MultipleLocations
cg11334730	NA	6	6	0.774854	OpenSea	Intergenic
cg11337462	ABCB7	X	3	-0.19304	OpenSea	Promoter
cg11345811	NA	10	3	0.228898	OpenSea	Intergenic
cg11370814	NA	2	2	0.781441	N_Shore	Intergenic
cg11385003	PDXK	21	6	1.36538	N_Shore	Body
cg11401159	NA	5	3	0.565984	S_Shelf	Intergenic
cg11434986	BCOR	X	3	1.73002	N_Shore	5'UTR
cg11442877	ATP10A	15	3	0.243185	S_Shelf	Body
cg11533712	NA	22	6	1.34149	S_Shore	Intergenic
cg11543393	BAIAP2	17	3	0.187259	N_Shelf	Body
cg11554335	UBE2L6	11	6	1.31621	S_Shore	Promoter
cg11562901	WIBG	12	3	0.23562	N_Shelf	Body
cg11599526	TNIP1	5	3	-0.131829	OpenSea	5'UTR
cg11611580	NA	6	2	3.01982	N_Shelf	Intergenic
cg11637968	FNIP2	4	2	2.22204	OpenSea	Body
cg11639815	NA	8	2	-0.299491	OpenSea	Intergenic
cg11640208	ADAM11	17	6	1.21064	S_Shore	3'UTR
cg11659652	PTPRE	10	3	4.57834	OpenSea	5'UTR
cg11667061	NA	14	2	2.41024	Island	Intergenic
cg11737941	NA	12	6	0.492039	OpenSea	Intergenic
cg11751213	DKFZp761E198	11	3	2.14165	N_Shore	1stExon
cg11756029	TRAFD1	12	6	2.9858	OpenSea	Body
cg11767757	NCRNA00114	21	6	3.54942	OpenSea	Promoter
cg11772919	B3GALT4	6	6	0.833354	Island	1stExon
cg11785625	MYBL1	8	3	0.47523	N_Shelf	Body
cg11798406	NCRNA00114	21	2	4.4941	OpenSea	Body
cg11821439	NA	7	2	0.782235	OpenSea	Intergenic
cg11823159	POLR2D	2	3	0.622563	N_Shelf	Body
cg11861562	TAGLN	11	2	2.08232	OpenSea	Promoter
cg11888359	UHRF1	19	3	-0.103319	S_Shelf	Body
cg11902863	NA	2	6	0.339704	OpenSea	Intergenic
cg11903206	NA	3	2	1.84453	OpenSea	Intergenic
cg11906021	NA	17	2	3.0565	OpenSea	Intergenic
cg11935248	CDYL	6	6	-0.216169	OpenSea	Body
cg11946583	STYXL1	7	3	1.17418	N_Shelf	5'UTR
cg11954355	NA	20	6	4.2678	OpenSea	Promoter
cg11959387	C3	19	2	0.724241	OpenSea	Promoter
cg11963365	KIAA0141	5	2	1.03405	OpenSea	3'UTR
cg11970797	CRYL1	13	2	3.27397	OpenSea	Body
cg11972534	NA	2	2	2.51757	OpenSea	Intergenic
cg11975397	NA	1	6	1.23284	OpenSea	Intergenic
cg11998932	SDK1	7	6	4.28383	OpenSea	Body
cg12013685	NA	15	3	1.63386	N_Shelf	Intergenic
cg12048965	NA	10	2	0.326485	OpenSea	Intergenic
cg12065285	ARHGEF2	1	6	-0.0610949	N_Shore	MultipleLocations
cg12089032	NA	8	2	2.36019	OpenSea	Intergenic
cg12100721	NA	17	6	0.960976	Island	Intergenic
cg12126038	NA	14	2	0.343722	OpenSea	Intergenic
cg12126901	NFIA	1	6	1.50207	OpenSea	Body
cg12149986	NOSIP	19	3	0.108771	Island	Body
cg12165223	NA	8	3	0.645777	S_Shore	Intergenic
cg12188416	TP63	3	2	4.27349	OpenSea	Promoter
cg12206317	TP53BP2	1	3	-0.192316	OpenSea	MultipleLocations
cg12257156	VIPR2	7	6	0.10816	Island	Body
cg12272160	NA	20	2	2.98129	N_Shelf	Intergenic
cg12273284	CAMK1D	10	2	-0.31424	OpenSea	Body
cg12278705	NA	1	6	1.35052	N_Shore	Promoter
cg12280317	S100A11	1	6	1.18478	N_Shore	Body
cg12339328	SEC23B	20	3	4.7912	S_Shelf	Body
cg12351310	NDUFS4	5	6	0.932911	OpenSea	Body
cg12351768	NA	13	3	0.87306	OpenSea	Intergenic
cg12357606	CORIN	4	2	0.927918	OpenSea	Body
cg12381873	DNAI2	17	3	1.37188	N_Shore	Promoter
cg12394201	NA	11	6	0.762859	OpenSea	Intergenic
cg12407978	LYVE1	11	3	-0.0424304	OpenSea	Promoter
cg12447928	NA	6	2	0.0715158	OpenSea	Intergenic
cg12451155	YTHDF2	1	3	-0.0213208	S_Shore	Body
cg12453623	NA	2	2	1.11522	OpenSea	Intergenic
cg12465501	TRAF5	1	3	0.388689	OpenSea	Promoter
cg12480375	TRIM15	6	3	0.158437	OpenSea	Body
cg12487162	TEAD1	11	3	1.82805	OpenSea	Body
cg12490907	C11orf41	11	2	1.42807	OpenSea	3'UTR
cg12508700	NA	11	3	-0.0865833	OpenSea	Intergenic
cg12526197	GALNT2	1	3	0.862972	S_Shore	3'UTR
cg12570716	KLF6	10	6	0.876801	N_Shore	Body
cg12589486	NDST1	5	3	-0.214665	N_Shelf	Body
cg12592365	RPTOR	17	2	2.07024	OpenSea	Body
cg12597472	NA	11	2	2.39858	OpenSea	Intergenic
cg12666727	HIVEP3	1	6	0.260766	Island	5'UTR
cg12667792	ZNF366	5	2	2.40475	OpenSea	5'UTR
cg12680205	NA	10	2	0.379461	OpenSea	Intergenic
cg12716639	USP2	11	3	0.872629	N_Shore	Body
cg12733154	NA	11	3	2.15637	OpenSea	Intergenic
cg12760368	NA	2	2	2.10636	N_Shore	Intergenic
cg12787405	NA	20	6	-0.050484	Island	Intergenic
cg12810800	NA	2	6	0.015503	OpenSea	Intergenic
cg12835183	NA	6	3	1.00888	OpenSea	Intergenic
cg12840818	NRXN2	11	6	3.41797	OpenSea	Body
cg12857875	KLHL30	2	2	1.55247	N_Shore	Promoter
cg12890346	GRIP2	3	6	3.07645	OpenSea	Body
cg12894814	RAPGEF5	7	3	0.330207	OpenSea	Body
cg12897164	FBXO32	8	6	4.16841	OpenSea	MultipleLocations
cg12932195	NA	22	3	0.891261	S_Shore	MultipleLocations
cg12933903	SGOL1	3	3	-0.316516	N_Shelf	Body
cg12985235	MPND	19	3	-0.216632	S_Shore	Body
cg12989041	TMEM181	6	3	-0.122241	OpenSea	Body
cg13005202	NA	5	2	1.17016	S_Shelf	Intergenic
cg13017929	NA	7	2	6.65494	OpenSea	Intergenic
cg13019306	PRELID2	5	2	2.49649	OpenSea	Body
cg13026629	NA	14	2	2.00633	OpenSea	Intergenic
cg13035416	NA	5	3	0.795308	OpenSea	Intergenic
cg13043815	C21orf63	21	2	3.29326	OpenSea	Body
cg13052638	NA	1	2	2.15311	N_Shelf	Intergenic
cg13118906	CYB561	17	6	0.24104	Island	Promoter
cg13138552	HMGA2	12	3	0.0600838	OpenSea	Body
cg13157158	TG	8	3	0.0538877	OpenSea	Body
cg13157980	EIF2C2	8	6	1.60994	OpenSea	Body
cg13173552	FBLIM1	1	3	0.649592	OpenSea	MultipleLocations
cg13177275	NAV1	1	2	3.6594	OpenSea	Body
cg13181974	MEIS2	15	6	-0.312652	N_Shore	Body
cg13190608	ARL5C	17	3	4.9631	S_Shore	Promoter
cg13192938	BRF1	14	3	0.547402	S_Shore	Body
cg13197560	MCF2L	13	2	1.18048	S_Shore	Body
cg13257690	NA	14	2	4.06089	N_Shore	Intergenic
cg13265572	DCUN1D1	3	3	1.63972	N_Shelf	Body
cg13282971	AHNAK	11	2	3.45652	N_Shelf	5'UTR
cg13300480	ROR1	1	6	1.57499	OpenSea	Body
cg13364311	EPHA4	2	3	3.43545	OpenSea	Body
cg13365334	FLNA	X	6	0.269453	N_Shore	Body
cg13389508	PLEC1	8	2	1.44208	N_Shelf	Body
cg13417862	NXN	17	6	0.121552	OpenSea	Body
cg13435834	C7orf50	7	2	1.80491	N_Shelf	Body
cg13436110	FAM188B	7	2	3.56381	OpenSea	Body
cg13436968	VSTM2A	7	3	0.316702	OpenSea	Body
cg13445177	S100A10	1	2	1.51345	S_Shore	Promoter
cg13446420	NA	9	3	0.618179	N_Shore	Intergenic
cg13453747	NA	9	3	0.73093	OpenSea	Intergenic
cg13461482	TCIRG1	11	3	0.478484	S_Shelf	MultipleLocations
cg13464117	PTPRN2	7	2	1.314	S_Shore	Body
cg13476204	CTRB2	16	3	0.257322	OpenSea	Promoter
cg13477614	BAHCC1	17	6	-0.317888	S_Shelf	Body
cg13499300	MYADM	19	6	0.548778	Island	Promoter
cg13531667	MCC	5	6	0.654637	S_Shore	Promoter
cg13532185	ST14	11	3	-0.264888	N_Shore	Body
cg13541713	SYNPO2	4	2	0.956282	OpenSea	Body
cg13568106	NA	17	2	2.291	OpenSea	Intergenic
cg13571479	MAD1L1	7	2	2.77328	OpenSea	Body
cg13606889	SORL1	11	6	0.892426	OpenSea	Body
cg13610455	NA	20	2	1.44332	OpenSea	MultipleLocations
cg13614229	NA	12	3	0.211045	OpenSea	Intergenic
cg13632630	NA	15	2	0.777651	N_Shelf	Intergenic
cg13649330	CRAT	9	3	-0.210094	OpenSea	MultipleLocations
cg13654884	EXOC6	10	3	0.0780194	OpenSea	Promoter
cg13655341	NPB	17	6	1.75381	Island	Promoter
cg13661243	NA	2	2	0.095083	OpenSea	Intergenic
cg13687735	ST6GALNAC4	9	3	0.0837969	N_Shore	MultipleLocations
cg13707793	CXXC5	5	3	-0.0657786	N_Shelf	5'UTR
cg13708645	KDM2B	12	6	-0.272744	N_Shore	Body
cg13710297	ERC2	3	2	2.23845	OpenSea	Body
cg13716840	NA	5	3	-0.305543	N_Shelf	Intergenic
cg13734061	FGFR2	10	3	0.634665	OpenSea	Body
cg13751267	TTC30B	2	3	1.14307	N_Shore	1stExon
cg13758054	BRD3	9	6	0.289041	OpenSea	5'UTR
cg13759905	NA	2	6	0.79519	S_Shore	Intergenic
cg13794404	NA	9	6	0.620287	OpenSea	Intergenic
cg13797468	NA	3	2	1.28329	OpenSea	Intergenic
cg13823169	NA	9	2	0.920993	N_Shelf	Intergenic
cg13828047	MPI	15	6	-0.174947	N_Shore	Promoter
cg13828610	NA	6	2	0.789111	OpenSea	Intergenic
cg13860281	VOPP1	7	2	4.63267	N_Shore	Body
cg13873263	NA	17	2	0.268092	N_Shelf	Intergenic
cg13876325	PIGL	17	2	0.854667	OpenSea	Body
cg13877715	KIAA0319L	1	3	0.403026	OpenSea	Body
cg13890379	DOK6	18	3	3.68687	S_Shore	Body
cg13905238	NA	3	2	1.66769	OpenSea	Intergenic
cg13957558	NA	19	6	0.0150537	OpenSea	MultipleLocations
cg13976988	NA	5	3	0.6889	OpenSea	Intergenic
cg13982037	NA	6	2	3.03847	OpenSea	Intergenic
cg13997435	S100A2	1	6	2.21625	OpenSea	Promoter
cg14003265	TRAF2	9	6	4.85991	OpenSea	Body
cg14016418	NA	2	2	-0.120906	OpenSea	Intergenic
cg14017402	NA	2	2	1.29887	OpenSea	Intergenic
cg14023291	TTLL11	9	3	0.79264	OpenSea	Body
cg14024579	INPP5E	9	2	0.721651	Island	Body
cg14029170	GCLC	6	3	-0.12302	OpenSea	Body
cg14031381	SEC14L1	17	3	1.5961	OpenSea	MultipleLocations
cg14032089	NA	17	6	1.66593	OpenSea	MultipleLocations
cg14039937	ROBO1	3	3	0.988589	S_Shelf	Promoter
cg14055004	NA	2	2	2.68313	S_Shelf	Intergenic
cg14065857	LTBP1	2	2	0.535531	OpenSea	Body
cg14082886	CD44	11	2	0.0769651	S_Shelf	Body
cg14087413	TMEM8B	9	2	-0.211765	S_Shore	Body
cg14088282	NA	1	2	0.719774	OpenSea	Intergenic
cg14129735	NA	6	6	-0.123369	OpenSea	Intergenic
cg14143723	NA	3	6	1.12752	OpenSea	Intergenic
cg14145074	ACTB	7	6	3.41709	N_Shore	Body
cg14168269	NA	9	3	1.08928	OpenSea	Intergenic
cg14171514	AHNAK	11	6	0.434435	OpenSea	5'UTR
cg14174912	KLF6	10	6	3.10831	S_Shore	Body
cg14189116	CAPRIN2	12	2	3.31591	OpenSea	Body
cg14189441	NA	10	6	3.92168	OpenSea	Intergenic
cg14212038	NA	11	6	0.489539	OpenSea	Intergenic
cg14229207	GTF3C5	9	3	-0.00576041	OpenSea	Body
cg14240790	NA	11	2	2.92666	OpenSea	Intergenic
cg14241836	NA	7	2	1.78103	N_Shelf	Intergenic
cg14251009	NA	9	2	-0.222504	S_Shore	Intergenic
cg14255824	TJP2	9	2	2.74501	OpenSea	MultipleLocations
cg14276379	C9orf3	9	6	-0.116821	OpenSea	Body
cg14295924	NA	11	6	0.878739	Island	Intergenic
cg14328676	SULT2B1	19	2	1.63068	OpenSea	MultipleLocations
cg14348706	SLC39A7	6	3	0.460843	N_Shore	Body
cg14351425	GRK5	10	6	-0.129934	S_Shore	Body
cg14351526	MIR30C2	6	3	-0.16011	OpenSea	Promoter
cg14356919	COL18A1	21	2	1.46964	Island	Body
cg14361132	MAP2	2	2	1.05307	N_Shore	Promoter
cg14364472	NOTCH1	9	3	1.43792	N_Shore	Body
cg14373380	ZBTB17	1	3	-0.309847	N_Shore	3'UTR
cg14396008	NA	2	6	1.70653	Island	Intergenic
cg14397690	ANXA2	15	6	2.23899	N_Shore	MultipleLocations
cg14398113	NA	15	2	0.0686307	OpenSea	Intergenic
cg14405768	NA	9	2	3.61783	OpenSea	Intergenic
cg14420953	NA	6	2	1.68363	N_Shelf	Intergenic
cg14439774	SMG6	17	2	2.72132	OpenSea	Body
cg14444376	GPNMB	7	2	3.07369	N_Shore	Promoter
cg14453145	PDCD1	2	2	0.430616	N_Shelf	Promoter
cg14455991	NA	X	2	0.754533	OpenSea	MultipleLocations
cg14482712	NA	15	3	1.00936	OpenSea	Intergenic
cg14492337	P4HB	17	3	1.91135	OpenSea	Body
cg14511923	NA	1	2	1.56176	N_Shore	Intergenic
cg14514120	XPOT	12	3	1.21907	S_Shelf	5'UTR
cg14518185	RAD51L1	14	2	1.06772	OpenSea	Body
cg14569209	NA	11	2	1.89183	OpenSea	Intergenic
cg14586373	KCTD17	22	6	2.46631	N_Shore	Promoter
cg14598478	ADAMTSL3	15	2	0.00472983	OpenSea	Body
cg14598846	PLEC1	8	2	-0.161377	Island	Body
cg14599823	NA	5	2	1.46822	OpenSea	Intergenic
cg14607660	NA	9	2	1.32913	N_Shore	Intergenic
cg14611258	C17orf39	17	3	1.43405	S_Shelf	Body
cg14617041	TMEM171	5	6	0.29581	Island	Promoter
cg14622819	NA	4	6	0.559698	OpenSea	Promoter
cg14643264	MOBKL2B	9	2	2.49563	OpenSea	Body
cg14646244	NA	7	2	-0.2908	N_Shore	MultipleLocations
cg14654171	GARNL3	9	6	-0.104055	OpenSea	Body
cg14660676	SQLE	8	2	-0.103063	S_Shore	Body
cg14661886	PRRT3	3	6	-0.13305	S_Shore	Promoter
cg14665413	TLR6	4	6	0.182536	OpenSea	Promoter
cg14671011	NA	5	2	0.786725	OpenSea	Intergenic
cg14679780	ZBTB7A	19	2	3.03583	N_Shore	5'UTR
cg14684068	MACROD1	11	3	1.99154	OpenSea	Body
cg14684457	NFE2L3	7	2	-0.25093	S_Shore	Body
cg14694622	FNDC3B	3	3	0.455751	OpenSea	Body
cg14715697	HRNBP3	17	3	0.292934	Island	5'UTR
cg14722693	CSGALNACT1	8	2	1.02043	OpenSea	MultipleLocations
cg14731462	PTPRE	10	2	1.91178	OpenSea	5'UTR
cg14752525	NA	2	2	2.72061	OpenSea	Intergenic
cg14753356	NA	6	6	-0.31119	OpenSea	Intergenic
cg14755690	AHCYL2	7	3	-0.239937	S_Shelf	Body
cg14759565	NA	11	3	1.74239	Island	Intergenic
cg14761227	CPA1	7	3	-0.222452	N_Shore	Body
cg14772935	CPVL	7	2	0.436168	OpenSea	Promoter
cg14799519	ARNTL2	12	3	0.547339	S_Shelf	Body
cg14800197	GLI2	2	3	-0.242794	OpenSea	Body
cg14838757	XPR1	1	3	3.28364	OpenSea	Body
cg14888296	FBXW12	3	3	0.0248275	OpenSea	Promoter
cg14890578	NA	19	6	1.23945	Island	Intergenic
cg14901243	NA	19	2	-0.12136	N_Shore	Intergenic
cg14904079	ERCC5	13	3	0.502938	OpenSea	Body
cg14905600	PWWP2B	10	3	2.45684	OpenSea	MultipleLocations
cg14918359	NA	8	2	2.96019	OpenSea	Intergenic
cg14931884	DIP2C	10	2	5.14203	S_Shore	Body
cg14944538	MYOM1	18	3	0.289647	OpenSea	Promoter
cg14950321	PLIN5	19	2	0.679475	N_Shore	Body
cg14967393	IL6ST	5	6	1.89345	OpenSea	Body
cg14985891	CASQ2	1	2	0.102972	OpenSea	Body
cg14986890	RARRES1	3	2	1.07502	OpenSea	Body
cg14997132	VCAN	5	2	0.181189	S_Shore	5'UTR
cg15000813	PDGFRL	8	2	1.05694	OpenSea	Body
cg15002713	NA	2	2	3.55059	OpenSea	Intergenic
cg15037004	ZNF366	5	2	1.6008	OpenSea	Promoter
cg15065340	TNK2	3	2	-0.174526	N_Shelf	5'UTR
cg15082983	NA	17	3	-0.180969	S_Shelf	Intergenic
cg15128801	GNG12	1	6	-0.209175	OpenSea	5'UTR
cg15132013	SKI	1	2	1.12626	S_Shelf	Body
cg15140798	NA	21	3	0.151519	N_Shelf	Intergenic
cg15150652	XRCC4	5	3	-0.289426	OpenSea	Body
cg15153141	ATG10	5	2	0.541377	OpenSea	Body
cg15176413	FOXK1	7	6	2.61659	N_Shore	Body
cg15193228	SEC14L3	22	2	0.336613	OpenSea	3'UTR
cg15231202	APOD	3	2	-0.108219	OpenSea	Promoter
cg15231942	MED16	19	2	3.65899	N_Shore	Body
cg15241084	TLR7	X	2	1.02478	OpenSea	Body
cg15260428	ULK1	12	3	3.83605	S_Shore	Body
cg15269394	ATP6V0A1	17	2	0.880114	OpenSea	Body
cg15273575	UTRN	6	3	0.708645	OpenSea	Body
cg15282973	SCARB1	12	2	0.199515	N_Shore	Body
cg15298059	PTPRN2	7	6	0.953466	N_Shore	Body
cg15321306	NA	12	2	2.04672	OpenSea	Intergenic
cg15342087	NA	6	2	0.784686	OpenSea	Intergenic
cg15360181	SLC9A9	3	6	0.0611803	OpenSea	Promoter
cg15360648	NA	12	2	1.33185	OpenSea	Intergenic
cg15408497	ITSN1	21	2	1.14922	OpenSea	Body
cg15412087	OAF	11	3	-0.147965	S_Shelf	Body
cg15442800	NA	20	3	0.211122	S_Shore	Intergenic
cg15453708	PRKAG2	7	2	0.687234	OpenSea	MultipleLocations
cg15459774	NA	10	3	-0.224409	OpenSea	Intergenic
cg15467577	HPN	19	2	2.66982	N_Shelf	Body
cg15474337	NAPSB	19	2	1.21652	OpenSea	Promoter
cg15498134	RUNX3	1	2	1.86773	OpenSea	Body
cg15534755	TAGLN	11	2	1.25451	OpenSea	Promoter
cg15543281	B3GALT4	6	6	0.000463064	Island	Promoter
cg15547143	NA	10	2	0.208458	N_Shelf	Intergenic
cg15552249	SPARCL1	4	2	-0.238023	OpenSea	Promoter
cg15554338	SERPINI2	3	3	-0.237141	OpenSea	5'UTR
cg15564619	SKI	1	6	2.48571	S_Shelf	Body
cg15615645	C10orf26	10	2	1.24727	OpenSea	Body
cg15618908	NA	5	2	-0.318396	OpenSea	Intergenic
cg15652666	DOK7	4	6	0.892879	S_Shore	Body
cg15653254	NA	2	2	3.15175	OpenSea	Intergenic
cg15681239	DLEC1	3	2	0.782569	N_Shore	Promoter
cg15684162	MAP3K3	17	3	2.54687	OpenSea	Body
cg15695155	KDM2B	12	2	3.56459	N_Shore	Body
cg15696506	IGFBP7	4	6	-0.0820305	OpenSea	Body
cg15701237	RTP4	3	6	0.375544	OpenSea	Promoter
cg15705813	NA	2	2	1.15794	OpenSea	Intergenic
cg15754112	KCNMA1	10	2	2.56293	OpenSea	Body
cg15755348	CUX1	7	2	4.04668	OpenSea	Body
cg15756114	NA	2	2	0.879146	OpenSea	Intergenic
cg15759721	MIR21	17	6	0.308398	OpenSea	Body
cg15765546	NA	3	2	5.08726	OpenSea	Intergenic
cg15787146	NA	17	6	-0.263621	OpenSea	Intergenic
cg15825617	GALK2	15	3	0.436773	OpenSea	Body
cg15826479	RPTOR	17	6	0.759661	OpenSea	Body
cg15827843	NA	5	3	0.752717	OpenSea	Intergenic
cg15863841	PLD1	3	2	1.22575	OpenSea	Body
cg15865511	NA	2	3	0.207229	OpenSea	Intergenic
cg15868425	NUDT14	14	3	1.23212	N_Shelf	Body
cg15914863	CYP2W1	7	2	3.37474	N_Shore	Promoter
cg15924285	NA	11	3	-0.316489	OpenSea	Promoter
cg15928106	FLJ43663	7	2	0.00990829	OpenSea	Body
cg15930380	MIER1	1	2	1.44478	S_Shelf	MultipleLocations
cg15934095	NA	1	2	1.10928	S_Shelf	Intergenic
cg15944367	PCGF2	17	3	0.659065	OpenSea	5'UTR
cg15952725	CELA2A	1	3	1.98349	OpenSea	Promoter
cg15972148	RASA3	13	2	-0.288819	S_Shore	Body
cg15985132	NA	11	2	2.77505	OpenSea	Intergenic
cg16001422	PLEC1	8	6	-0.177411	N_Shore	Body
cg16002660	LOC284009	17	2	1.06884	OpenSea	Body
cg16009407	ABLIM2	4	2	-0.209129	OpenSea	Body
cg16041798	MTHFD1	14	2	1.88393	OpenSea	Body
cg16047279	CCR7	17	6	2.48011	OpenSea	Body
cg16071681	NA	18	6	0.140852	N_Shelf	Intergenic
cg16073408	NA	7	2	1.31427	OpenSea	Intergenic
cg16081457	NA	12	3	1.31629	S_Shore	Intergenic
cg16110314	SMYD3	1	3	0.0847702	OpenSea	Body
cg16126178	AKT1	14	3	0.595729	N_Shore	Body
cg16137772	NA	20	3	0.8854	N_Shelf	MultipleLocations
cg16137928	NA	6	6	-0.191778	OpenSea	Intergenic
cg16197088	PNPLA2	11	3	0.071663	N_Shore	Body
cg16210355	NA	13	2	0.0227228	OpenSea	Intergenic
cg16210842	NA	5	6	-0.210559	OpenSea	Intergenic
cg16210979	YTHDC2	5	2	3.05093	OpenSea	Body
cg16218477	C7orf50	7	3	0.496232	N_Shore	Body
cg16236228	NA	12	2	3.96155	N_Shelf	Intergenic
cg16286735	ITGB3	17	2	3.42592	OpenSea	Body
cg16298867	NA	1	3	2.69138	OpenSea	Intergenic
cg16308270	NA	1	2	4.27357	OpenSea	Intergenic
cg16333846	TIAM2	6	3	-0.0868441	N_Shore	MultipleLocations
cg16345899	RGS17	6	2	0.82555	OpenSea	5'UTR
cg16395183	HHAT	1	2	-0.106171	OpenSea	Body
cg16407699	NA	10	2	0.24759	N_Shore	Intergenic
cg16409012	NA	2	6	-0.276992	OpenSea	Intergenic
cg16417118	SKI	1	6	1.11451	S_Shore	Body
cg16429725	KIFC3	16	2	0.007784	S_Shelf	Body
cg16449636	NA	5	2	0.964499	OpenSea	Intergenic
cg16454316	PPP1R2P1	6	3	5.13427	Island	Body
cg16472904	PPFIBP2	11	2	1.08513	OpenSea	Body
cg16474725	CLIC5	6	2	0.663947	N_Shelf	Body
cg16524733	TAGLN	11	6	2.4291	OpenSea	Promoter
cg16540134	SYNE2	14	3	-0.134053	OpenSea	MultipleLocations
cg16540590	NA	5	2	2.13908	OpenSea	Intergenic
cg16550651	KAT2A	17	3	0.132211	N_Shore	Body
cg16554164	NA	1	2	1.76304	S_Shore	Intergenic
cg16561743	CXorf23	X	3	2.10546	OpenSea	Body
cg16580985	NA	4	2	2.72604	OpenSea	Intergenic
cg16583088	NA	3	3	1.66034	S_Shelf	Intergenic
cg16594806	NA	1	2	0.99632	OpenSea	Intergenic
cg16594913	NA	12	2	2.3137	S_Shelf	Intergenic
cg16620229	RAB33A	X	2	-0.0632088	S_Shore	Body
cg16677448	DMKN	19	2	1.38782	OpenSea	Promoter
cg16679297	SLIT3	5	3	0.661735	OpenSea	Body
cg16708465	ABCC4	13	2	1.41303	OpenSea	Body
cg16717008	NA	3	6	0.782862	OpenSea	Intergenic
cg16736889	ACSM5	16	2	3.13143	OpenSea	5'UTR
cg16747928	NA	6	2	1.52284	OpenSea	Intergenic
cg16755214	NA	14	2	0.540813	OpenSea	Intergenic
cg16757724	NA	20	3	-0.134683	Island	Promoter
cg16763574	ARHGEF7	13	3	-0.288751	S_Shore	Body
cg16770832	PELI2	14	3	2.82299	OpenSea	Body
cg16773768	MSRA	8	2	2.17985	OpenSea	Body
cg16783186	NA	2	2	0.296009	OpenSea	Intergenic
cg16787483	SLITRK5	13	3	1.25236	N_Shore	Body
cg16799831	NA	6	6	2.80563	OpenSea	Intergenic
cg16803678	RYK	3	3	0.226092	OpenSea	Body
cg16809762	NA	16	2	1.24959	OpenSea	Intergenic
cg16888658	ADCY3	2	2	0.0576824	N_Shore	Promoter
cg16897193	NOVA2	19	3	0.83202	Island	Body
cg16929739	HRH1	3	2	3.54507	OpenSea	Promoter
cg16930572	LMO3	12	3	1.09806	OpenSea	Promoter
cg16942595	UST	6	3	0.0961044	OpenSea	Body
cg16962557	TMEM154	4	3	0.230946	OpenSea	Body
cg16971128	TMPRSS6	22	2	3.41783	OpenSea	Promoter
cg17018082	SAMD12	8	2	4.17003	OpenSea	Body
cg17021225	NA	12	3	3.2112	S_Shelf	Intergenic
cg17023034	CACNB4	2	2	2.83091	OpenSea	Body
cg17052170	NA	8	6	2.82989	Island	MultipleLocations
cg17072087	VPS37B	12	3	-0.138187	N_Shore	3'UTR
cg17074762	EFNB1	X	6	0.418568	S_Shore	Body
cg17082856	CEP68	2	2	3.01231	OpenSea	Body
cg17112426	DMKN	19	2	1.11125	OpenSea	Promoter
cg17113147	NXN	17	3	-0.128101	OpenSea	Body
cg17114584	IRF7	11	2	2.06461	N_Shore	Body
cg17120366	MPP7	10	3	0.568349	OpenSea	Promoter
cg17128799	PANK4	1	2	1.20776	S_Shore	Promoter
cg17141972	NA	6	3	0.76989	OpenSea	Intergenic
cg17160666	NA	10	3	1.57051	OpenSea	Intergenic
cg17164345	NA	11	2	4.43176	OpenSea	Intergenic
cg17175419	NA	1	3	-0.0564275	OpenSea	Intergenic
cg17178175	NFE2L2	2	6	0.27664	OpenSea	MultipleLocations
cg17185202	SPEF1	20	3	1.17933	N_Shelf	Promoter
cg17194668	WDR73	15	3	0.207505	OpenSea	3'UTR
cg17215278	CD58	1	2	0.00540778	S_Shore	Promoter
cg17224937	NA	5	3	1.10461	OpenSea	Intergenic
cg17233819	PLK3	1	6	-0.305387	Island	Body
cg17274742	GPNMB	7	2	3.93723	N_Shore	1stExon
cg17276682	NA	X	3	0.409561	N_Shore	MultipleLocations
cg17290213	EHBP1L1	11	6	0.980253	S_Shore	Body
cg17297634	SCARA5	8	2	-0.0508307	OpenSea	Body
cg17298925	NA	5	2	0.396417	OpenSea	Intergenic
cg17319198	LDLRAD3	11	2	2.3	OpenSea	Body
cg17333042	KAZALD1	10	6	0.230306	Island	5'UTR
cg17367596	DKFZp761E198	11	3	3.75033	N_Shore	1stExon
cg17373343	RFX2	19	3	-0.302385	S_Shore	Body
cg17376609	SLITRK5	13	3	2.08495	N_Shore	Body
cg17389813	LOC399959	11	2	0.836693	OpenSea	Body
cg17389988	C7orf10	7	2	-0.0529184	OpenSea	Body
cg17411016	NA	2	6	0.775396	OpenSea	Intergenic
cg17433998	CPA1	7	3	0.830754	S_Shelf	Body
cg17445490	ECE1	1	3	0.0102687	OpenSea	Body
cg17463655	TECPR1	7	3	-0.107621	OpenSea	Body
cg17468616	EPHX1	1	3	1.11833	OpenSea	Promoter
cg17472111	NA	11	6	-0.139965	OpenSea	Intergenic
cg17486314	BACH2	6	2	0.737653	OpenSea	5'UTR
cg17494199	NA	13	2	0.971317	OpenSea	Intergenic
cg17499719	DSTN	20	3	1.67557	OpenSea	3'UTR
cg17509681	NA	8	3	0.091241	OpenSea	Intergenic
cg17516247	NA	1	2	1.20899	OpenSea	Intergenic
cg17560073	NA	8	6	0.282984	OpenSea	Intergenic
cg17600393	SNTG2	2	2	2.92549	N_Shore	Body
cg17601191	NA	13	2	3.8432	OpenSea	Intergenic
cg17612991	C3	19	2	0.978721	OpenSea	Promoter
cg17619020	NA	6	6	0.699195	OpenSea	Intergenic
cg17644208	ADCY3	2	6	1.09112	N_Shore	Promoter
cg17678039	NA	X	2	0.852528	OpenSea	MultipleLocations
cg17694130	NA	4	6	3.43532	OpenSea	Intergenic
cg17706173	IFT140	16	2	1.43892	N_Shore	Body
cg17715243	WDR37	10	2	0.200205	OpenSea	Body
cg17735531	HCN2	19	2	-0.10961	Island	Body
cg17749384	MPP7	10	3	1.70589	OpenSea	Promoter
cg17756730	NA	1	2	3.13569	OpenSea	Intergenic
cg17797591	AXIN2	17	6	-0.16233	N_Shore	5'UTR
cg17804071	PDZRN3	3	2	1.4576	OpenSea	Body
cg17806437	EHD4	15	3	0.191965	Island	Body
cg17819085	NA	1	6	2.98657	OpenSea	Intergenic
cg17855045	CPLX1	4	2	-0.220697	S_Shelf	Body
cg17861277	NA	5	2	1.00634	OpenSea	Intergenic
cg17884383	KLC3	19	2	2.29376	N_Shore	5'UTR
cg17924901	DOK7	4	3	0.57741	Island	Body
cg17935632	GFOD1	6	3	3.41354	S_Shelf	Body
cg17942763	SKI	1	6	2.41783	S_Shelf	Body
cg17943323	NA	1	2	3.99578	OpenSea	Intergenic
cg17958516	ZMIZ1	10	2	0.144265	OpenSea	5'UTR
cg17961556	GRK5	10	3	0.868621	OpenSea	Body
cg17972100	ABLIM2	4	3	-0.315669	OpenSea	Body
cg17994788	C1GALT1	7	2	0.35001	OpenSea	5'UTR
cg18002814	FAM18B2	17	6	0.584569	OpenSea	Body
cg18006637	FAM13A	4	6	2.98565	OpenSea	Body
cg18036653	NA	17	3	0.0655434	OpenSea	Intergenic
cg18065874	NA	8	3	0.395166	OpenSea	Intergenic
cg18077304	SLC4A8	12	2	2.15995	N_Shore	Promoter
cg18114313	NA	7	2	1.99295	OpenSea	Intergenic
cg18127659	FAM120B	6	3	0.995816	S_Shore	5'UTR
cg18130905	C18orf34	18	3	-0.0615936	OpenSea	3'UTR
cg18141386	NA	14	6	0.917033	N_Shore	Intergenic
cg18232841	FXYD3	19	2	0.669433	N_Shore	3'UTR
cg18282388	TMEM45B	11	2	-0.0828527	OpenSea	5'UTR
cg18291443	VEPH1	3	2	2.12349	OpenSea	Body
cg18294332	MAP3K1	5	6	-0.164218	OpenSea	Body
cg18318006	SORBS1	10	2	3.03206	OpenSea	Body
cg18358136	EML2	19	3	1.84796	Island	Body
cg18372930	NA	5	6	3.11711	OpenSea	Intergenic
cg18374393	BRF1	14	3	-0.221706	N_Shore	Body
cg18376773	CDH22	20	2	1.19156	N_Shore	Body
cg18413830	NA	17	2	1.39446	N_Shore	Intergenic
cg18437710	KLK10	19	6	0.354392	S_Shore	Promoter
cg18440692	FAM53B	10	2	0.2893	S_Shelf	3'UTR
cg18452973	NA	12	6	0.851719	OpenSea	Intergenic
cg18456140	TCIRG1	11	3	0.222956	S_Shelf	MultipleLocations
cg18466162	NA	5	3	-0.0756641	OpenSea	Intergenic
cg18485039	SCD	10	6	-0.17575	Island	Promoter
cg18493314	CHD8	14	3	-0.033382	OpenSea	MultipleLocations
cg18501001	DNAH17	17	3	0.444229	N_Shore	Body
cg18544564	COL3A1	2	2	-0.0138165	OpenSea	Promoter
cg18582260	PARP4	13	2	0.0778087	N_Shore	5'UTR
cg18591489	NA	15	3	0.264508	OpenSea	Intergenic
cg18596689	CLPS	6	3	0.134572	OpenSea	Promoter
cg18608055	SBNO2	19	2	1.31966	OpenSea	Body
cg18633230	PRKAG2	7	2	2.23826	S_Shelf	Body
cg18643093	ANXA6	5	6	0.674645	OpenSea	Body
cg18690385	MOBKL2C	1	3	2.45988	Island	Body
cg18716083	EPB41L4A	5	3	0.0626463	OpenSea	Body
cg18731024	NA	5	3	0.851679	OpenSea	Intergenic
cg18749404	LGALS3BP	17	2	1.06856	OpenSea	Promoter
cg18749617	PCSK6	15	6	0.770107	N_Shore	Body
cg18753541	PRDM5	4	3	2.79765	N_Shore	Body
cg18758433	RPTOR	17	2	0.0855485	OpenSea	Body
cg18760360	RORA	15	2	2.14868	OpenSea	Body
cg18761976	SV2B	15	2	3.39533	OpenSea	Body
cg18795232	KDM2B	12	2	-0.2143	N_Shore	Body
cg18808466	NA	13	2	1.28566	OpenSea	Intergenic
cg18845960	NA	2	3	-0.317601	S_Shelf	Intergenic
cg18859033	S100A16	1	2	0.842149	OpenSea	5'UTR
cg18885162	FOXP4	6	3	0.534288	S_Shore	5'UTR
cg18888137	BRD2	6	3	2.01198	OpenSea	Body
cg18894552	NA	14	2	4.21151	OpenSea	Intergenic
cg18920088	MTHFD1L	6	3	0.744828	OpenSea	Body
cg18972123	MBL2	10	6	-0.093737	OpenSea	Promoter
cg19009471	NA	14	2	2.76482	Island	Intergenic
cg19017142	NA	2	2	0.80899	OpenSea	Intergenic
cg19064302	PRDM1	6	2	1.63559	S_Shore	Body
cg19082496	NA	1	2	0.470666	S_Shelf	Intergenic
cg19090437	TBC1D1	4	6	0.796619	OpenSea	Body
cg19095000	FBXO2	1	3	1.79257	S_Shore	Body
cg19106326	NA	8	2	3.7815	OpenSea	Intergenic
cg19119609	NA	20	3	1.49282	Island	Intergenic
cg19124242	C12orf75	12	3	-0.229195	OpenSea	Body
cg19145082	NA	3	6	1.58879	OpenSea	Intergenic
cg19163395	HDAC5	17	2	2.35786	OpenSea	Body
cg19180828	RNF207	1	6	0.163856	N_Shore	Promoter
cg19184897	NA	12	6	0.91204	OpenSea	Intergenic
cg19203800	FAM19A5	22	3	0.570551	Island	Body
cg19223064	NA	10	2	0.627333	S_Shelf	Intergenic
cg19244029	KCNAB1	3	2	3.77516	OpenSea	Body
cg19255608	S100A16	1	2	2.53434	OpenSea	5'UTR
cg19266329	NA	1	6	2.83837	OpenSea	Intergenic
cg19274341	NA	1	6	-0.0265701	OpenSea	Intergenic
cg19283806	CCDC102B	18	6	0.872052	OpenSea	5'UTR
cg19308375	NA	2	6	0.0547894	OpenSea	Intergenic
cg19310148	NFE2L3	7	6	1.19826	S_Shelf	Body
cg19352830	EIF2C2	8	2	3.02869	OpenSea	Body
cg19399285	NA	10	2	1.22363	N_Shelf	Intergenic
cg19405162	NA	2	2	3.57215	OpenSea	Intergenic
cg19414980	NA	7	6	0.944803	S_Shore	Intergenic
cg19422565	FABP4	8	2	0.166096	OpenSea	Promoter
cg19430164	LSM12	17	3	0.260751	OpenSea	Body
cg19450816	NA	2	2	1.07975	OpenSea	Intergenic
cg19478820	NA	11	2	0.0984328	OpenSea	Intergenic
cg19515186	CCT7	2	3	-0.205136	OpenSea	Body
cg19516340	RRM2	2	6	1.1878	S_Shore	Body
cg19528797	FBXW8	12	3	0.323091	OpenSea	3'UTR
cg19539519	PYY2	17	3	1.02988	N_Shore	Body
cg19579005	NA	6	6	3.30871	OpenSea	Intergenic
cg19595750	FBRSL1	12	6	0.189894	Island	Promoter
cg19607021	NA	5	2	2.15448	OpenSea	Intergenic
cg19609923	MYLK2	20	2	2.61936	OpenSea	3'UTR
cg19610615	NA	14	2	-0.032936	N_Shore	Intergenic
cg19611163	MYLK	3	2	2.35641	OpenSea	Body
cg19645639	SLC16A1	1	6	0.521343	S_Shore	Promoter
cg19652483	FILIP1	6	2	1.94581	OpenSea	5'UTR
cg19654743	SEPT9	17	2	2.91907	N_Shore	MultipleLocations
cg19671395	HDAC4	2	3	0.106161	OpenSea	Body
cg19676285	ABLIM2	4	2	3.57947	OpenSea	3'UTR
cg19676553	BRF1	14	3	2.20269	OpenSea	Body
cg19685398	HRK	12	2	-0.219839	OpenSea	3'UTR
cg19717326	MYADM	19	2	0.403434	N_Shore	Promoter
cg19727499	PPFIA3	19	2	1.96312	N_Shelf	5'UTR
cg19729744	NA	3	2	0.51475	OpenSea	Intergenic
cg19736009	C10orf104	10	3	0.693298	OpenSea	3'UTR
cg19755314	NA	7	3	0.416598	OpenSea	Intergenic
cg19773937	FGGY	1	2	1.8382	OpenSea	Body
cg19788186	KCNJ15	21	2	1.72242	OpenSea	5'UTR
cg19791637	NA	2	2	2.72677	OpenSea	Intergenic
cg19821297	NA	19	6	-0.0706936	S_Shore	Intergenic
cg19854437	SETD3	14	3	0.576312	OpenSea	Body
cg19859193	BAHCC1	17	2	2.69735	N_Shore	Body
cg19864468	CHCHD5	2	3	0.292971	OpenSea	3'UTR
cg19866325	MOBKL2C	1	3	-0.0615594	Island	Body
cg19867579	NA	2	2	0.434864	OpenSea	Intergenic
cg19869746	RREB1	6	6	0.147882	Island	Promoter
cg19880942	C8orf34	8	6	0.552235	OpenSea	Body
cg19913118	NA	1	6	4.21398	N_Shore	Promoter
cg19930352	S100A11	1	2	4.49573	S_Shore	Promoter
cg19938199	NA	15	6	1.39642	OpenSea	Intergenic
cg19951006	IL23A	12	2	4.85469	OpenSea	Promoter
cg19972648	KCNMA1	10	2	3.31011	OpenSea	Body
cg20042662	NA	8	2	0.58863	Island	Intergenic
cg20093339	NA	11	2	0.436092	OpenSea	Intergenic
cg20098875	KDM4B	19	3	0.980845	N_Shore	Body
cg20139338	CCDC88B	11	3	-0.285862	OpenSea	Body
cg20157753	IL1B	2	6	1.22206	OpenSea	Promoter
cg20168495	NA	4	2	1.87274	OpenSea	Intergenic
cg20216854	SH3KBP1	X	2	0.473974	OpenSea	MultipleLocations
cg20228731	FLJ43663	7	2	0.944449	OpenSea	Body
cg20244273	PPFIBP2	11	2	0.820548	OpenSea	Body
cg20263853	RERE	1	3	-0.19359	OpenSea	5'UTR
cg20266715	CAPN2	1	2	2.29289	OpenSea	Promoter
cg20292636	PLEKHA6	1	2	-0.279873	OpenSea	5'UTR
cg20299802	NOS1AP	1	2	0.59353	OpenSea	Body
cg20304988	CHN2	7	3	0.643236	S_Shelf	Body
cg20306574	FITM1	14	3	1.02814	Island	Body
cg20333001	HDLBP	2	3	-0.249143	S_Shore	Promoter
cg20366110	ANXA13	8	2	-0.00086755	OpenSea	Body
cg20389635	PTHLH	12	6	5.2713	N_Shelf	Body
cg20423781	CAPN13	2	3	-0.240111	OpenSea	Promoter
cg20434422	UOX	1	6	2.67094	OpenSea	Body
cg20453861	ACVR1	2	2	-0.304548	OpenSea	5'UTR
cg20488673	NA	14	2	0.79424	OpenSea	Intergenic
cg20501882	DLD	7	3	0.328964	OpenSea	Body
cg20505375	TSNARE1	8	3	0.104426	OpenSea	Body
cg20513976	LIME1	20	2	2.024	N_Shore	Promoter
cg20515580	SYT12	11	6	0.872778	OpenSea	Body
cg20518446	AHNAK	11	2	0.625846	Island	Promoter
cg20522046	INTS6	13	3	1.83671	N_Shore	MultipleLocations
cg20559385	NA	6	2	0.157119	OpenSea	Intergenic
cg20580858	C6orf89	6	3	0.000111446	OpenSea	3'UTR
cg20585830	SDF2L1	22	3	1.14391	S_Shore	Body
cg20587236	KCTD10	12	6	2.48689	OpenSea	Body
cg20623506	P4HB	17	3	0.199613	OpenSea	Body
cg20629315	THADA	2	2	1.85043	OpenSea	Body
cg20663852	ATP9A	20	6	0.593091	OpenSea	Body
cg20673721	KSR1	17	3	3.25255	OpenSea	5'UTR
cg20680163	PLEC1	8	3	1.03785	OpenSea	Body
cg20704654	NA	20	3	-0.164347	Island	MultipleLocations
cg20707409	CUZD1	10	3	0.356971	OpenSea	Promoter
cg20709530	NA	20	6	-0.249308	OpenSea	Intergenic
cg20765408	PARP4	13	2	0.274405	N_Shore	5'UTR
cg20768506	NA	7	2	2.45357	S_Shore	Intergenic
cg20769856	NA	13	2	2.2418	OpenSea	Intergenic
cg20776543	C7orf20	7	3	0.477892	S_Shelf	Body
cg20805133	PDCD1	2	6	3.41291	N_Shelf	Promoter
cg20819482	TNKS	8	3	-0.272315	OpenSea	Body
cg20847039	NA	13	3	0.109248	OpenSea	Intergenic
cg20881888	ZMYND10	3	6	0.61611	Island	Promoter
cg20885063	ATPAF2	17	3	4.0019	N_Shelf	Body
cg20893936	TBC1D8	2	2	2.33825	OpenSea	Body
cg20899781	NA	2	2	0.493352	OpenSea	Intergenic
cg20917338	NA	14	3	-0.112084	OpenSea	Intergenic
cg20934096	C7orf50	7	3	0.112809	N_Shelf	Body
cg20940675	NA	1	6	-0.23699	OpenSea	Intergenic
cg20942867	SLC9A1	1	6	-0.26443	OpenSea	3'UTR
cg20945055	NXN	17	2	2.82385	OpenSea	Body
cg20979815	NA	11	2	1.17661	OpenSea	Intergenic
cg20989409	ERP27	12	3	0.649472	OpenSea	Promoter
cg20998539	ERN1	17	2	2.31099	S_Shore	Promoter
cg21011621	LRRC59	17	3	0.546273	N_Shelf	Body
cg21036593	GPR50	X	3	1.37412	S_Shelf	Body
cg21049487	HSP90B1	12	3	3.42686	S_Shelf	Body
cg21049762	TCIRG1	11	3	-0.138602	N_Shore	Promoter
cg21052932	ABHD12B	14	2	2.0941	S_Shelf	MultipleLocations
cg21055933	SYNE2	14	3	0.332733	OpenSea	MultipleLocations
cg21069965	NA	6	2	2.38011	OpenSea	Intergenic
cg21101386	DLGAP4	20	3	0.152359	OpenSea	MultipleLocations
cg21145248	SLC34A1	5	2	3.85393	OpenSea	Body
cg21165137	TCIRG1	11	3	1.59091	S_Shelf	MultipleLocations
cg21175685	NA	3	2	6.16353	OpenSea	MultipleLocations
cg21197336	NA	3	2	0.812344	Island	Intergenic
cg21201401	LIME1	20	2	2.66962	N_Shore	Promoter
cg21204860	SEPT9	17	6	2.92377	N_Shore	MultipleLocations
cg21213593	ZNF608	5	6	0.651001	N_Shelf	Body
cg21243631	NPC1	18	6	3.66147	OpenSea	Body
cg21248478	CLIC2	X	6	0.488084	OpenSea	Promoter
cg21282282	KIAA1324	1	6	0.219711	OpenSea	Body
cg21282907	NA	6	6	2.81475	OpenSea	Intergenic
cg21292909	NOSIP	19	3	0.870891	Island	Body
cg21292981	C7orf50	7	3	0.36577	N_Shore	Body
cg21300019	HS3ST1	4	3	0.627635	OpenSea	5'UTR
cg21307628	CCDC80	3	3	0.78944	OpenSea	Promoter
cg21335012	NA	2	2	3.20097	OpenSea	Intergenic
cg21381845	PRKAR1B	7	2	0.66474	N_Shelf	Body
cg21399203	NA	4	2	0.925607	OpenSea	Intergenic
cg21410980	N4BP2	4	3	-0.0682922	OpenSea	Body
cg21419585	FAM46C	1	3	0.254993	OpenSea	Body
cg21477985	IL23A	12	6	1.06634	OpenSea	Promoter
cg21486233	FAR2	12	3	1.2981	OpenSea	Promoter
cg21490635	EMP1	12	6	1.66681	OpenSea	Promoter
cg21494680	THEG	19	3	0.873738	Island	1stExon
cg21499869	ELL	19	6	-0.110526	OpenSea	Body
cg21522988	FAR2	12	3	1.70679	OpenSea	5'UTR
cg21531389	CRYBB1	22	2	0.00262084	OpenSea	Body
cg21579399	LPIN1	2	2	-0.194052	S_Shelf	5'UTR
cg21583016	CAMTA1	1	2	4.92518	OpenSea	Body
cg21584979	SH3BP4	2	3	1.13796	OpenSea	5'UTR
cg21593606	SMURF1	7	3	1.6713	OpenSea	Body
cg21597025	CHST2	3	3	-0.157163	N_Shore	Promoter
cg21598067	PSD3	8	3	0.983424	OpenSea	Body
cg21646392	NA	3	2	4.5144	OpenSea	Intergenic
cg21650866	NA	8	6	0.565277	S_Shore	Intergenic
cg21658968	NA	11	2	0.190833	OpenSea	Intergenic
cg21661379	NA	2	6	-0.290069	OpenSea	Intergenic
cg21669326	NA	7	6	2.09361	OpenSea	Intergenic
cg21680729	PEMT	17	3	3.32103	OpenSea	Body
cg21735068	PGCP	8	2	0.0888627	OpenSea	Body
cg21741998	CPNE5	6	2	3.64978	OpenSea	Body
cg21745307	NA	20	3	0.687204	S_Shore	MultipleLocations
cg21757921	NA	5	3	0.505105	OpenSea	Intergenic
cg21774136	RERE	1	2	1.17534	OpenSea	Body
cg21838773	ADAMTS17	15	2	0.574653	OpenSea	Body
cg21845080	TM4SF19	3	2	4.05533	OpenSea	Promoter
cg21863888	NA	6	6	-0.17229	S_Shore	Promoter
cg21936552	BAHCC1	17	2	-0.0487157	N_Shelf	Body
cg21946631	NA	7	2	-0.106302	OpenSea	Intergenic
cg21964928	NA	5	3	1.46942	Island	Intergenic
cg21965980	FXYD3	19	2	3.21183	N_Shore	3'UTR
cg21981144	NA	19	6	2.07534	N_Shelf	Intergenic
cg22035959	ARID3A	19	2	0.7762	S_Shore	Body
cg22109795	NA	1	2	0.222051	S_Shelf	Intergenic
cg22110158	ST14	11	2	3.32637	OpenSea	Body
cg22117188	NA	3	2	0.211982	OpenSea	Intergenic
cg22140866	NA	13	2	1.36716	OpenSea	Intergenic
cg22154659	HOXA1	7	3	4.98798	N_Shore	MultipleLocations
cg22173510	NXN	17	3	-0.135256	OpenSea	Body
cg22177308	NA	17	2	2.52202	OpenSea	Intergenic
cg22184944	BAIAP2	17	2	0.819081	OpenSea	Body
cg22192275	IGFBP2	2	3	1.07225	OpenSea	Body
cg22207139	MYO1E	15	2	4.97955	OpenSea	Body
cg22222413	NA	3	6	1.22908	OpenSea	Intergenic
cg22223119	FARP1	13	2	0.0607634	OpenSea	Body
cg22237425	NXN	17	2	2.09423	N_Shore	Body
cg22242857	SALL3	18	3	-0.226864	Island	Body
cg22282131	SND1	7	3	0.29127	OpenSea	Body
cg22287148	NA	8	3	-0.135999	OpenSea	Intergenic
cg22357164	RNF213	17	6	3.0829	S_Shore	5'UTR
cg22367310	NA	2	6	1.12113	Island	Intergenic
cg22378095	NA	6	2	1.48666	OpenSea	Intergenic
cg22402224	ORAI2	7	2	1.33613	OpenSea	Body
cg22424284	FAM46C	1	3	1.65973	OpenSea	Body
cg22434923	PTTG1IP	21	2	1.56045	N_Shelf	Body
cg22457637	DENND3	8	3	0.682387	S_Shelf	5'UTR
cg22482700	GPR177	1	2	4.34692	OpenSea	Body
cg22484980	TPCN2	11	3	1.61246	N_Shore	Promoter
cg22549086	PRKCE	2	2	0.416407	OpenSea	Body
cg22579075	SGCE	7	6	3.14817	OpenSea	Body
cg22610620	NA	10	6	-0.311104	OpenSea	Intergenic
cg22635096	ADARB1	21	2	-0.221047	N_Shelf	MultipleLocations
cg22664614	CPA5	7	2	-0.292058	OpenSea	Body
cg22692511	TAGLN	11	6	1.60678	OpenSea	Promoter
cg22700246	NA	15	2	0.623217	OpenSea	Intergenic
cg22721827	NTN3	16	2	0.754675	N_Shore	Promoter
cg22772930	NA	7	2	1.15526	S_Shelf	Intergenic
cg22795216	MOBKL2C	1	3	-0.0872361	Island	Body
cg22805485	SPON1	11	3	0.444139	N_Shore	Promoter
cg22867629	BDKRB2	14	3	0.564547	OpenSea	5'UTR
cg22868961	NA	6	2	7.64667	OpenSea	Intergenic
cg22900476	RAPGEF4	2	6	0.630557	OpenSea	Body
cg22910769	NA	10	3	0.539281	S_Shelf	Intergenic
cg22932482	LOC100130274	8	3	0.777808	Island	Promoter
cg22941086	C12orf40	12	3	1.21488	OpenSea	Promoter
cg22957651	MSN	X	3	4.06841	N_Shore	Promoter
cg22964621	MDGA2	14	3	-0.162293	OpenSea	Body
cg22982093	NA	17	2	1.2635	OpenSea	Intergenic
cg23007540	DENND3	8	3	0.898034	N_Shelf	Body
cg23037321	MR1	1	6	0.703202	OpenSea	1stExon
cg23047271	PRICKLE2	3	6	2.07413	OpenSea	Promoter
cg23048494	S100A4	1	2	1.33712	OpenSea	5'UTR
cg23066280	PTPRN2	7	2	0.356651	OpenSea	Body
cg23069057	NA	4	3	1.31989	S_Shelf	Intergenic
cg23071286	NA	15	3	0.710384	N_Shelf	Intergenic
cg23092421	FUT1	19	3	0.345801	Island	Body
cg23098693	FAM46C	1	3	1.56196	S_Shore	5'UTR
cg23102014	NA	15	2	4.0133	OpenSea	Intergenic
cg23108232	NA	14	6	-0.236549	OpenSea	Intergenic
cg23121787	EHD4	15	3	-0.0745592	Island	Body
cg23138413	NA	8	2	3.13489	OpenSea	Intergenic
cg23181035	POU2F2	19	2	3.50221	OpenSea	3'UTR
cg23238834	NA	6	6	0.90326	S_Shore	Promoter
cg23264429	STAMBPL1	10	2	0.356857	S_Shore	5'UTR
cg23268783	NA	5	2	2.38802	OpenSea	Intergenic
cg23270841	PARD3B	2	2	1.61927	OpenSea	Body
cg23271915	NA	11	6	3.76271	OpenSea	Intergenic
cg23273809	NA	1	3	0.233095	N_Shore	MultipleLocations
cg23283335	ABR	17	2	0.806152	S_Shore	MultipleLocations
cg23288838	NA	8	6	-0.0116059	OpenSea	Intergenic
cg23301563	NA	2	3	2.51209	S_Shelf	Intergenic
cg23305567	MYADM	19	6	1.44822	Island	Promoter
cg23316449	PAPLN	14	6	0.0117242	Island	Promoter
cg23323158	FSTL4	5	2	3.29653	OpenSea	Body
cg23323669	NA	6	6	0.440463	S_Shore	Promoter
cg23344780	EMP3	19	6	1.72902	N_Shelf	5'UTR
cg23350385	CCRL2	3	2	0.323911	OpenSea	Promoter
cg23361127	NA	5	2	-0.0967427	S_Shore	Intergenic
cg23386895	CDC42EP2	11	2	0.750007	S_Shore	5'UTR
cg23387056	SPON1	11	3	0.463729	Island	Body
cg23387863	SGK269	15	3	0.120463	OpenSea	Body
cg23391288	NA	13	2	0.532649	OpenSea	Intergenic
cg23408558	NA	5	2	0.0300936	OpenSea	Intergenic
cg23484785	NA	4	3	-0.00588151	OpenSea	Intergenic
cg23493787	NA	8	2	1.50014	OpenSea	Intergenic
cg23512231	NA	17	2	0.711547	OpenSea	Intergenic
cg23516451	OSMR	5	2	3.22686	N_Shore	Promoter
cg23516759	NA	2	3	-0.135129	OpenSea	Intergenic
cg23565607	HEXDC	17	3	1.02684	S_Shore	Body
cg23570810	IFITM1	11	2	1.921	N_Shore	Body
cg23596291	PLEKHN1	1	3	0.326381	S_Shore	Body
cg23636802	TNXB	6	2	0.442948	N_Shore	Body
cg23640615	NA	1	3	-0.213197	OpenSea	MultipleLocations
cg23646375	G0S2	1	3	4.70601	N_Shore	Promoter
cg23651889	LPP	3	2	0.870566	OpenSea	5'UTR
cg23658709	ZFAND3	6	3	-0.0847531	OpenSea	3'UTR
cg23661721	NA	14	3	2.68047	OpenSea	Intergenic
cg23662097	ITPR1	3	6	0.160407	OpenSea	Body
cg23683674	ARHGEF17	11	6	1.32062	Island	1stExon
cg23706187	NA	4	3	0.135596	OpenSea	Intergenic
cg23717725	NA	18	3	0.53573	N_Shelf	Intergenic
cg23719508	IQCE	7	3	-0.211154	OpenSea	Body
cg23731089	EIF2C2	8	2	3.23712	OpenSea	Body
cg23731805	ERBB3	12	3	0.487574	OpenSea	MultipleLocations
cg23739746	NA	13	2	0.761663	OpenSea	Intergenic
cg23750206	AFAP1	4	2	0.193941	OpenSea	5'UTR
cg23791011	HTRA1	10	2	-0.304424	N_Shore	Promoter
cg23811057	NA	1	6	0.631216	OpenSea	Intergenic
cg23866916	SBNO2	19	2	0.562758	N_Shore	5'UTR
cg23903224	SH3BGRL2	6	3	3.08626	OpenSea	Body
cg23935522	ZDHHC17	12	3	2.50573	S_Shelf	Body
cg23954655	STK24	13	6	1.55265	OpenSea	Body
cg23963517	NA	10	3	1.05844	OpenSea	MultipleLocations
cg23987789	NA	1	2	0.00908427	N_Shore	Intergenic
cg23992403	EPHX1	1	3	0.498502	OpenSea	Promoter
cg24003508	KLF6	10	6	4.32941	S_Shore	Body
cg24028809	RGS17	6	2	-0.195834	OpenSea	5'UTR
cg24033633	NA	3	2	1.51742	OpenSea	Intergenic
cg24046689	C7orf20	7	3	-0.182085	OpenSea	Body
cg24053163	TRIP11	14	3	0.156377	N_Shelf	Body
cg24074448	KLHL26	19	2	0.860443	N_Shelf	Body
cg24110396	CCNY	10	2	0.157199	OpenSea	5'UTR
cg24125828	PRRT1	6	3	4.67427	Island	Body
cg24146125	TUBB	6	6	2.41041	S_Shore	Body
cg24152264	NA	1	2	1.18527	OpenSea	Intergenic
cg24158259	NA	11	6	0.634173	OpenSea	Intergenic
cg24177433	NA	6	3	-0.0737291	OpenSea	Intergenic
cg24178897	NA	14	2	0.375212	OpenSea	Intergenic
cg24181605	C2CD4B	15	3	1.56795	S_Shore	Promoter
cg24186506	CHST15	10	3	2.17045	OpenSea	Body
cg24235518	NTSR1	20	6	0.842445	OpenSea	Body
cg24287110	KLF6	10	6	3.40983	S_Shore	Body
cg24288527	PPP1R3C	10	3	-0.22398	N_Shelf	Body
cg24301352	NCLN	19	3	0.921637	Island	Body
cg24310959	NA	20	6	1.45971	OpenSea	MultipleLocations
cg24327132	PKM2	15	2	0.240173	N_Shore	5'UTR
cg24357619	MEIS2	15	6	0.00635567	N_Shore	Body
cg24367957	NA	1	6	0.368586	OpenSea	Intergenic
cg24368408	C2orf53	2	3	-0.214485	S_Shelf	5'UTR
cg24408200	B3GNTL1	17	3	0.863529	N_Shelf	Body
cg24425972	GJB2	13	2	2.86643	N_Shore	5'UTR
cg24441324	ADAMTSL4	1	2	2.99626	S_Shore	5'UTR
cg24457118	THBS3	1	3	2.02776	S_Shelf	Body
cg24498500	FAM46C	1	3	0.423155	OpenSea	Body
cg24522654	NA	12	2	4.77475	OpenSea	Intergenic
cg24585203	BBOX1	11	3	0.606355	OpenSea	Body
cg24587552	C2orf83	2	3	1.96601	OpenSea	Promoter
cg24604988	CHMP4B	20	3	-0.183659	OpenSea	Body
cg24624505	NA	17	2	2.23051	OpenSea	Intergenic
cg24631526	LIME1	20	6	-0.220333	N_Shore	Promoter
cg24638828	NA	7	6	0.440803	S_Shelf	Intergenic
cg24647820	NA	6	2	0.996063	OpenSea	Intergenic
cg24656596	NA	5	2	0.00109797	OpenSea	Intergenic
cg24661168	C1orf107	1	2	2.70258	OpenSea	Body
cg24672116	NA	10	3	0.59276	OpenSea	Intergenic
cg24674887	TMCO4	1	2	2.3963	OpenSea	Body
cg24687655	NA	13	3	0.121943	OpenSea	Intergenic
cg24687805	RAB27A	15	6	0.168594	OpenSea	Body
cg24699005	NA	19	2	0.186471	N_Shelf	Intergenic
cg24702713	USP3	15	3	0.0798497	S_Shelf	Body
cg24724587	DDAH1	1	2	-0.0878605	S_Shore	Promoter
cg24736734	NA	5	2	0.608424	OpenSea	Intergenic
cg24739189	OSBPL8	12	3	0.268649	OpenSea	5'UTR
cg24773560	IL23A	12	6	2.17735	OpenSea	Promoter
cg24796998	NA	17	2	0.204158	OpenSea	Intergenic
cg24809011	STMN1	1	2	2.60043	OpenSea	Body
cg24824686	PTPRE	10	3	3.65676	OpenSea	5'UTR
cg24859433	NA	6	2	0.702965	OpenSea	Intergenic
cg24872610	PFKP	10	3	-0.237877	N_Shore	Body
cg24876187	NA	6	6	0.767777	S_Shore	Promoter
cg24876345	NA	4	3	0.545243	OpenSea	Intergenic
cg24890964	BLCAP	20	2	0.502051	N_Shelf	Promoter
cg24902995	C7orf20	7	3	1.34282	OpenSea	Body
cg24917065	SLC25A37	8	2	0.590891	OpenSea	Body
cg24921221	LONRF1	8	6	-0.23236	OpenSea	Body
cg24925945	NAV2	11	3	0.256202	OpenSea	Body
cg24935896	NA	1	2	3.30852	OpenSea	Intergenic
cg24939196	NA	6	6	-0.133665	OpenSea	Intergenic
cg24953703	NA	15	3	0.0262693	S_Shelf	Intergenic
cg24975342	IL31RA	5	2	0.537506	OpenSea	Body
cg24988036	NECAB3	20	3	0.646465	N_Shore	Body
cg25042789	TAP1	6	2	0.764598	N_Shore	Body
cg25054816	NA	6	2	5.85348	OpenSea	Intergenic
cg25063165	NA	6	6	4.61935	OpenSea	Intergenic
cg25065131	LOC100188947	10	2	3.76535	OpenSea	Body
cg25096740	RNF186	1	3	-0.248815	OpenSea	MultipleLocations
cg25098660	NA	15	3	-0.184459	N_Shelf	Intergenic
cg25105688	NA	1	3	2.19419	OpenSea	Intergenic
cg25116430	NA	5	3	0.586384	OpenSea	Intergenic
cg25128781	NA	7	2	4.89665	OpenSea	Intergenic
cg25132536	EPN2	17	6	0.0466221	OpenSea	5'UTR
cg25143359	KIF26B	1	3	-0.190094	OpenSea	Body
cg25155068	NA	1	3	0.191978	OpenSea	Intergenic
cg25157472	IQSEC1	3	3	4.0047	OpenSea	Body
cg25206562	SYNE1	6	2	0.631412	OpenSea	Body
cg25250968	NEDD9	6	6	1.52814	OpenSea	5'UTR
cg25256099	NA	17	2	0.143827	N_Shore	Intergenic
cg25263801	GPR85	7	2	-0.0752173	OpenSea	Promoter
cg25278144	TBC1D16	17	2	4.2678	N_Shelf	Body
cg25336892	NA	2	2	2.02553	OpenSea	Intergenic
cg25349820	NA	22	6	0.942363	N_Shore	Intergenic
cg25354617	HTT	4	3	0.566712	OpenSea	3'UTR
cg25361506	NA	1	2	0.735849	OpenSea	Intergenic
cg25368116	NA	11	3	3.01036	OpenSea	Intergenic
cg25376491	MAML1	5	2	-0.12007	OpenSea	Body
cg25377867	PLP2	X	3	2.93231	N_Shore	Promoter
cg25378181	BAHCC1	17	2	3.13545	N_Shore	Body
cg25382900	TNFRSF8	1	2	2.32831	OpenSea	Body
cg25411239	PRDM16	1	3	0.372516	OpenSea	Body
cg25416067	SEPT9	17	6	1.31573	OpenSea	MultipleLocations
cg25423573	ZCCHC24	10	6	0.124328	OpenSea	Body
cg25446789	DTNB	2	2	0.459044	OpenSea	Body
cg25467833	NA	1	2	4.17432	OpenSea	Intergenic
cg25481157	NA	15	2	1.98645	Island	Intergenic
cg25495534	NA	10	3	0.0712387	OpenSea	Intergenic
cg25511621	C6orf142	6	3	0.367944	OpenSea	Promoter
cg25538571	NA	8	6	1.58168	OpenSea	Intergenic
cg25565203	NA	5	2	0.328002	OpenSea	Intergenic
cg25568241	NA	3	2	1.09622	OpenSea	Intergenic
cg25577090	LRRC61	7	3	3.01967	N_Shelf	3'UTR
cg25579180	WBSCR17	7	6	1.36378	OpenSea	Body
cg25581222	CSNK1G1	15	2	0.730945	OpenSea	Body
cg25601949	PRKX	X	6	0.808228	Island	Body
cg25626472	NA	10	2	2.55843	OpenSea	Intergenic
cg25637655	HLA-A	6	2	-0.293297	S_Shore	Body
cg25649765	GREB1	2	2	2.75917	OpenSea	Promoter
cg25656283	NA	10	3	1.14777	OpenSea	MultipleLocations
cg25690715	SEPT9	17	6	-0.0237518	OpenSea	MultipleLocations
cg25702651	NA	3	6	0.741288	OpenSea	Intergenic
cg25710107	A2LD1	13	3	-0.320059	S_Shelf	Promoter
cg25714865	NA	7	2	3.21423	S_Shore	Intergenic
cg25731261	BBC3	19	2	2.98755	S_Shore	Promoter
cg25734089	PNMAL1	19	2	2.11707	OpenSea	3'UTR
cg25747190	SND1	7	3	1.77454	S_Shelf	Body
cg25747670	NA	1	2	2.42768	OpenSea	Intergenic
cg25748357	GRB10	7	3	-0.270023	OpenSea	Promoter
cg25749254	KLF6	10	2	2.28631	Island	Body
cg25773259	NA	12	2	2.54824	OpenSea	Intergenic
cg25799109	NA	3	6	0.850686	OpenSea	5'UTR
cg25818214	PRICKLE2	3	6	3.12984	OpenSea	Promoter
cg25855768	SND1	7	3	2.68177	OpenSea	Body
cg25856090	CLCN1	7	2	0.887822	OpenSea	Body
cg25856811	SPRR3	1	2	2.23445	OpenSea	Promoter
cg25883020	NKX6-3	8	3	0.0133569	S_Shore	Promoter
cg25904659	ABR	17	3	-0.0723276	S_Shore	Body
cg25913882	CUBN	10	2	0.461876	OpenSea	Body
cg25922329	PVT1	8	2	2.35917	OpenSea	Body
cg25939630	CCDC50	3	2	1.69118	OpenSea	Body
cg25946059	NA	2	2	-0.246889	OpenSea	Intergenic
cg25947970	NA	3	2	0.900276	OpenSea	Intergenic
cg25952192	TTC39C	18	6	0.71764	OpenSea	Body
cg25954269	NA	15	2	3.0581	OpenSea	Intergenic
cg26037936	NA	11	2	0.996675	OpenSea	Intergenic
cg26082814	NA	13	2	3.72342	N_Shore	Intergenic
cg26084949	LTBP2	14	6	1.06705	OpenSea	Body
cg26099834	NA	15	6	2.64093	Island	Intergenic
cg26113233	NA	5	2	2.50829	OpenSea	Intergenic
cg26158270	MICALCL	11	2	0.896969	OpenSea	5'UTR
cg26177041	CAMK2D	4	2	2.06822	OpenSea	Body
cg26180209	CXorf39	X	3	1.50755	S_Shelf	Body
cg26189213	NA	11	2	1.29839	OpenSea	Intergenic
cg26191447	NA	2	6	-0.26799	OpenSea	Intergenic
cg26192309	NA	1	2	3.71026	OpenSea	Intergenic
cg26194092	CASP9	1	3	0.532221	OpenSea	3'UTR
cg26203879	GRK5	10	6	0.898618	S_Shore	Body
cg26205751	FSCN3	7	3	-0.121143	OpenSea	Promoter
cg26228014	NA	1	3	-0.303107	S_Shelf	Intergenic
cg26232553	NA	8	2	1.67121	OpenSea	Intergenic
cg26243740	AP3M2	8	2	0.180804	S_Shore	Body
cg26248082	SLC20A2	8	3	0.493771	OpenSea	5'UTR
cg26262576	ZMYM5	13	6	2.23367	OpenSea	Body
cg26274166	NOSIP	19	3	-0.0023814	Island	Body
cg26279840	NA	X	6	1.155	OpenSea	MultipleLocations
cg26284985	WASF1	6	3	0.833457	OpenSea	Body
cg26292918	THEM5	1	2	4.64458	OpenSea	Promoter
cg26311501	KIAA0831	14	2	0.29901	OpenSea	Body
cg26314722	NA	1	6	-0.279034	OpenSea	Intergenic
cg26328893	BRF1	14	3	0.187143	OpenSea	Body
cg26337821	WASL	7	3	0.128733	OpenSea	Body
cg26352161	PTK7	6	3	1.08957	OpenSea	Body
cg26361436	NA	11	6	1.37258	OpenSea	Intergenic
cg26361533	CACNA1C	12	6	0.131708	OpenSea	Body
cg26365553	MADD	11	6	0.0306112	N_Shore	Promoter
cg26376241	SPRED2	2	6	0.198373	OpenSea	MultipleLocations
cg26389281	ABR	17	3	-0.287039	Island	Body
cg26413192	NA	10	2	1.87924	OpenSea	Intergenic
cg26417985	RRBP1	20	3	-0.186305	OpenSea	Body
cg26426690	CPEB3	10	2	0.880228	OpenSea	Body
cg26430027	NA	9	3	-0.182537	Island	Intergenic
cg26432350	NBEAL2	3	3	3.63713	OpenSea	Body
cg26452771	ODZ4	11	2	5.59273	OpenSea	5'UTR
cg26474043	SH3TC2	5	2	2.19085	OpenSea	Promoter
cg26484813	AHNAK	11	2	1.87032	N_Shore	5'UTR
cg26489497	IL27	16	6	-0.273625	S_Shelf	Body
cg26504274	KCNQ1	11	3	0.492629	OpenSea	Body
cg26522361	NA	5	2	-0.111366	OpenSea	Intergenic
cg26529864	BOLA3	2	3	1.2336	S_Shore	Promoter
cg26540191	DOK7	4	3	0.220516	Island	Body
cg26541218	PKD1L1	7	6	0.802051	OpenSea	Body
cg26546113	DHX9	1	2	0.0779258	S_Shore	5'UTR
cg26550194	ST6GALNAC1	17	2	-0.177288	OpenSea	Promoter
cg26550835	TSC22D3	X	3	2.94589	N_Shore	Body
cg26557617	NA	17	2	2.43408	OpenSea	Intergenic
cg26567736	NTM	11	2	0.182133	OpenSea	Body
cg26579713	IGDCC4	15	2	-0.0533593	OpenSea	Body
cg26607258	NA	1	2	1.77038	OpenSea	Intergenic
cg26609120	NAPSB	19	2	0.14197	OpenSea	Promoter
cg26612156	NA	13	2	0.983838	OpenSea	Intergenic
cg26616258	AXIN1	16	3	0.00993883	OpenSea	Body
cg26616526	PFKP	10	3	0.152966	S_Shelf	Body
cg26624744	CYFIP2	5	3	0.627574	N_Shore	Promoter
cg26645709	NA	15	2	1.02261	OpenSea	Intergenic
cg26650359	R3HDM2	12	6	1.08838	OpenSea	Body
cg26651303	ESYT2	7	2	-0.24994	OpenSea	Body
cg26674445	NA	15	2	3.03094	OpenSea	Intergenic
cg26680608	MAP3K5	6	2	0.806874	OpenSea	Body
cg26681523	ZBTB40	1	3	0.119453	OpenSea	3'UTR
cg26687406	NA	6	3	0.253435	OpenSea	Intergenic
cg26703507	SLC20A1	2	2	1.80711	S_Shore	Body
cg26772116	MTIF3	13	2	0.963614	OpenSea	5'UTR
cg26786893	HSD17B12	11	3	0.300157	S_Shelf	Body
cg26788216	IL1RL2	2	6	1.506	OpenSea	Body
cg26826183	EIF3G	19	2	3.80498	S_Shore	Promoter
cg26828017	NA	16	2	0.258179	OpenSea	Intergenic
cg26852712	COL18A1	21	6	4.0537	Island	Body
cg26854588	NA	17	2	6.46488	N_Shelf	Intergenic
cg26862964	ARSJ	4	3	0.193826	OpenSea	Body
cg26875832	NA	7	3	0.183347	OpenSea	Intergenic
cg26897717	NCCRP1	19	3	-0.117077	Island	Body
cg26921533	TCIRG1	11	3	1.99389	S_Shelf	MultipleLocations
cg26921611	EIF4EBP1	8	3	2.53796	OpenSea	3'UTR
cg26939168	GALNT9	12	3	0.5428	N_Shore	Body
cg26978776	CUZD1	10	3	0.655139	OpenSea	Promoter
cg26988853	NA	16	3	0.735285	S_Shore	MultipleLocations
cg26995224	KDM2B	12	6	2.28576	N_Shore	Body
cg27052418	NA	5	2	-0.0889714	OpenSea	Intergenic
cg27058497	RUNX3	1	2	0.829269	OpenSea	Promoter
cg27062243	TCF7L2	10	2	3.1946	OpenSea	Body
cg27088639	SYNE2	14	3	1.07721	OpenSea	MultipleLocations
cg27092248	HRH1	3	2	3.22603	OpenSea	Promoter
cg27093918	NA	16	6	-0.128891	OpenSea	Intergenic
cg27098900	B3GALT4	6	6	1.03435	Island	Promoter
cg27149179	NA	11	6	1.34281	OpenSea	Intergenic
cg27171194	PRDM16	1	6	2.7635	OpenSea	Body
cg27178677	PLCB1	20	2	0.404948	OpenSea	MultipleLocations
cg27184903	APBA2	15	2	0.51517	OpenSea	5'UTR
cg27230984	ABR	17	3	-0.265958	S_Shore	Body
cg27260684	KIAA0513	16	3	0.397647	S_Shore	5'UTR
cg27262041	NAV2	11	6	1.006	OpenSea	Body
cg27269962	SND1	7	3	2.89704	OpenSea	Body
cg27276079	EHD4	15	3	0.224911	Island	Body
cg27280535	MFHAS1	8	6	1.27665	N_Shore	Body
cg27282397	NA	2	2	2.71172	OpenSea	Intergenic
cg27287438	C7orf50	7	3	0.468221	N_Shore	Body
cg27306678	PRRT3	3	6	0.681571	S_Shore	Promoter
cg27307298	RNF207	1	6	0.688397	Island	Body
cg27350073	NA	3	3	1.45343	OpenSea	Intergenic
cg27356162	RASL12	15	3	0.216777	OpenSea	Body
cg27373972	B3GALT4	6	6	0.254624	Island	Promoter
cg27391934	VWA1	1	6	1.40898	N_Shore	Promoter
cg27410595	TRIM29	11	2	1.91878	OpenSea	Body
cg27428744	LOC283867	16	3	0.22166	OpenSea	Body
cg27537125	NA	1	6	0.249264	OpenSea	Intergenic
cg27552378	DNASE1	16	3	-0.152757	OpenSea	Promoter
cg27594683	NA	6	6	2.15846	OpenSea	Intergenic
cg27615603	PYCARD	16	2	0.547644	N_Shore	Body
cg27630192	DNAJB9	7	3	0.0927784	S_Shelf	Body
cg27638288	NA	11	3	0.150961	OpenSea	Intergenic
cg27655671	BTBD9	6	3	-0.161646	OpenSea	Body
cg27658026	CALHM3	10	2	0.0311601	OpenSea	Promoter
Legend: NA, not applicable.

## Sheet: Supp Table 7
Supplementary Table 7. Clinicopathological features of pancreatic ductal adenocarcinoma patients included in the exploratory and validation cohort.
ID_Sample	Cohort	Pathology	Gender	Age	Differentiation grade	T stage1	N stage1	M stage1	TNM stage 1	Tumor localization	Cell percentual
23_PDAC	Exploratory/Validaton	PDAC	Male	73	G2	T4	N0	M0	III	Pancreas head	70
37_PDAC	Exploratory/Validaton	PDAC	Female	55	G3	T4	N1	M0	III	Pancreas head	100
137_PDAC	Exploratory/Validaton	PDAC	Male	65	G2	T2	N0	M0	IB	Pancreas head	100
158_PDAC	Exploratory/Validaton	PDAC	Male	60	G3	T2	N1	M0	IIB	Pancreas head	80
163_PDAC	Exploratory/Validaton	PDAC	Male	65	G2	T3	N1	M0	IIB	Pancreas head	100
167_PDAC	Exploratory/Validaton	PDAC	Male	81	G2	T4	N1	M0	III	Pancreas head	100
12_PDAC	Validation	PDAC	Male	69	G3	T4	N0	M0	III	Pancreas head	60
41_PDAC	Validation	PDAC	Male	54	NI	Tx	Nx	M1	IV	Pancreas head	50
50_PDAC	Validation	PDAC	Female	80	G2	T4	N0	M0	III	Pancreas head	60
67_PDAC	Validation	PDAC	Female	60	G2	Tx	Nx	M1	IV	Pancreas head	30
68_PDAC	Validation	PDAC	Male	50	G3	T3	Nx	Mx	IIA	Pancreas body and tail	100
81_PDAC	Validation	PDAC	Female	45	G3	Tx	Nx	M1	IV	Pancreas head	90
99_PDAC	Validation	PDAC	Male	47	G2	T2	N1	M1	IV	Pancreas head	50
100_PDAC	Validation	PDAC	Female	70	G3	T3	N1	M0	IIB	Pancreas head	100
106_PDAC	Validation	PDAC	Male	56	NI	T4	Nx	Mx	III	Pancreas head	20
124_PDAC	Validation	PDAC	Female	43	G3	Tx	Nx	M1	IV	Pancreas head	100
138_PDAC	Validation	PDAC	Female	73	G2	T2	N1	M0	IIB	Pancreas head	20
159_PDAC	Validation	PDAC	Female	64	G2	T2	N1	M0	IIB	Pancreas head	60
165_PDAC	Validation	PDAC	Female	70	G2	T2	N1	M0	IIB	Pancreas head	60
175_PDAC	Validation	PDAC	Female	72	G2	T2	N2	M0	III	Pancreas body	100
176_PDAC	Validation	PDAC	Female	49	G2	T2	N0	M0	IIB	Pancreas head	100
177_PDAC	Validation	PDAC	Male	52	G2	T2	N1	M0	IIB	Pancreas head	90
178_PDAC	Validation	PDAC	Female	60	G2	T2	N1	M0	IIB	Pancreas head	80
179_PDAC	Validation	PDAC	Male	55	G2	T1c	N0	M0	IA	Pancreas head	100
181_PDAC	Validation	PDAC	Female	68	G2	T2	N1	M0	IIB	Pancreas head	90
183_PDAC	Validation	PDAC	Female	57	G3	T2	N0	M0	IB	Pancreas head	90
184_PDAC	Validation	PDAC	Male	59	G2	T3	N1	M0	IIB	Pancreas head	70
188_PDAC	Validation	PDAC	Male	67	G2	T1a	N0	M0	IA	Pancreas head	20
189_PDAC	Validation	PDAC	Male	56	G2	T2	N1	M0	IIB	Pancreas head	70
195_PDAC	Validation	PDAC	Male	73	G2	T2	N0	M0	IB	Pancreas tail	100
196_PDAC	Validation	PDAC	Male	55	G2	T2	N0	M0	IB	Pancreas head	20
201_PDAC	Validation	PDAC	Male	74	G3	T2	N2	M0	III	Pancreas body and tail	70
203_PDAC	Validation	PDAC	Female	68	G2	T1	N0	M0	IA	Pancreas head	30
204_PDAC	Validation	PDAC	Female	55	NI	T1	N0	M0	IA	Pancreas body	70
207_PDAC	Validation	PDAC	Female	62	G2	T4	Nx	M0	III	Pancreas head	40
218_PDAC	Validation	PDAC	Male	67	G3	T3	N0	M0	IIA	Pancreas body and tail	70
224_PDAC	Validation	PDAC	Female	66	NI	T3	N0	M0	IIA	Pancreas body	30
228_PDAC	Validation	PDAC	Female	56	G2	T3	N1	M0	III	Pancreas head	30
242_PDAC	Validation	PDAC	Female	45	G2	T2	N0	M0	IB	Pancreas head	60
254_PDAC	Validation	PDAC	Female	44	G2	T3	N1	M0	IIB	Pancreas head	40
255_PDAC	Validation	PDAC	Male	66	G2	T2	N1	M0	IIB	Pancreas body	80
257_PDAC	Validation	PDAC	Female	74	G3	T3	N2	M0	III	Pancreas head	90
261_PDAC	Validation	PDAC	Male	52	G2	T3	N2	M0	III	Pancreas head	100
1According to the American Joint Committee on Cancer (AJCC) 8th edition - TNM staging system for pancreatic cancer. NI = not informed, G1= Well, G2= Moderate, G3= Poor.
